# Supplementary material for: Gas explosion characteristics and spray control mechanism in underground square
Source: PLoS One. 2024 Apr 24;19(4):e0293421. doi: 10.1371/journal.pone.0293421 (PMC11042696; doi:10.1371/journal.pone.0293421)
Supplement: S2 File — The area of different colors represents the change of overpressure under different pressures. (XLSX) [file pone.0293421.s002.xlsx]

## Sheet: sheet1
t	0	t	0.2	t	0.3	t	0.4	t	0.5	t	0.6	t	0.7	t	0.8	t	0.9	t	1	t	1.1	t	1.2	t	1.3	t	1.4	t	1.5	t	1.6
s	Mpa	s	Mpa	s	Mpa	s	Mpa	s	Mpa	s	Mpa	s	Mpa	s	Mpa	s	Mpa	s	Mpa	s	Mpa	s	Mpa	s	Mpa	s	Mpa	s	Mpa	s	Mpa
60	0.00332	60	0.00332	60	0.00332	60	0.00332	60	0.00332	60	0.00332	60	0.00332	60	0.00332	60	0.00332	60	0.00332	60	0.00332	60	0.00332	60	0.00332	60	0.00332	60	0.00332	60	0.00332
60	0.00927	60	0.00927	60	0.00927	60	0.00927	60	0.00927	60	0.00927	60	0.00927	60	0.00927	60	0.00927	60	0.00927	60	0.00927	60	0.00927	60	0.00927	60	0.00927	60	0.00927	60	0.00927
60.002	0.02421	60.002	0.02421	60.002	0.02421	60.002	0.02421	60.002	0.02421	60.002	0.02421	60.002	0.02421	60.002	0.02421	60.002	0.02421	60.002	0.02421	60.002	0.02421	60.002	0.02421	60.002	0.02421	60.002	0.02421	60.002	0.02421	60.002	0.02421
60.005	0.01908	60.005	0.01908	60.005	0.01908	60.005	0.01908	60.005	0.01908	60.005	0.01908	60.005	0.01908	60.005	0.01908	60.005	0.01908	60.005	0.01908	60.005	0.01908	60.005	0.01908	60.005	0.01908	60.005	0.01908	60.005	0.01908	60.005	0.01908
60.008	0.01626	60.008	0.01626	60.008	0.01626	60.008	0.01626	60.008	0.01626	60.008	0.01626	60.008	0.01626	60.008	0.01626	60.008	0.01626	60.008	0.01626	60.008	0.01626	60.008	0.01626	60.008	0.01626	60.008	0.01626	60.008	0.01626	60.008	0.01626
60.01	0.01922	60.01	0.01922	60.01	0.01922	60.01	0.01922	60.01	0.01922	60.01	0.01922	60.01	0.01922	60.01	0.01922	60.01	0.01922	60.01	0.01922	60.01	0.01922	60.01	0.01922	60.01	0.01922	60.01	0.01922	60.01	0.01922	60.01	0.01922
60.012	0.02228	60.012	0.02228	60.012	0.02228	60.012	0.02228	60.012	0.02228	60.012	0.02228	60.012	0.02228	60.012	0.02228	60.012	0.02228	60.012	0.02228	60.012	0.02228	60.012	0.02228	60.012	0.02228	60.012	0.02228	60.012	0.02228	60.012	0.02228
60.014	0.02316	60.014	0.02316	60.014	0.02316	60.014	0.02316	60.014	0.02316	60.014	0.02316	60.014	0.02316	60.014	0.02316	60.014	0.02316	60.014	0.02316	60.014	0.02316	60.014	0.02316	60.014	0.02316	60.014	0.02316	60.014	0.02316	60.014	0.02316
60.016	0.02319	60.016	0.02319	60.016	0.02319	60.016	0.02319	60.016	0.02319	60.016	0.02319	60.016	0.02319	60.016	0.02319	60.016	0.02319	60.016	0.02319	60.016	0.02319	60.016	0.02319	60.016	0.02319	60.016	0.02319	60.016	0.02319	60.016	0.02319
60.018	0.02333	60.018	0.02333	60.018	0.02333	60.018	0.02333	60.018	0.02333	60.018	0.02333	60.018	0.02333	60.018	0.02333	60.018	0.02333	60.018	0.02333	60.018	0.02333	60.018	0.02333	60.018	0.02333	60.018	0.02333	60.018	0.02333	60.018	0.02333
60.02	0.02372	60.02	0.02372	60.02	0.02372	60.02	0.02372	60.02	0.02372	60.02	0.02372	60.02	0.02372	60.02	0.02372	60.02	0.02372	60.02	0.02372	60.02	0.02372	60.02	0.02372	60.02	0.02372	60.02	0.02372	60.02	0.02372	60.02	0.02372
60.022	0.0241	60.022	0.0241	60.022	0.0241	60.022	0.0241	60.022	0.0241	60.022	0.0241	60.022	0.0241	60.022	0.0241	60.022	0.0241	60.022	0.0241	60.022	0.0241	60.022	0.0241	60.022	0.0241	60.022	0.0241	60.022	0.0241	60.022	0.0241
60.024	0.02434	60.024	0.02434	60.024	0.02434	60.024	0.02434	60.024	0.02434	60.024	0.02434	60.024	0.02434	60.024	0.02434	60.024	0.02434	60.024	0.02434	60.024	0.02434	60.024	0.02434	60.024	0.02434	60.024	0.02434	60.024	0.02434	60.024	0.02434
60.026	0.02449	60.026	0.02449	60.026	0.02449	60.026	0.02449	60.026	0.02449	60.026	0.02449	60.026	0.02449	60.026	0.02449	60.026	0.02449	60.026	0.02449	60.026	0.02449	60.026	0.02449	60.026	0.02449	60.026	0.02449	60.026	0.02449	60.026	0.02449
60.027	0.02459	60.027	0.02459	60.027	0.02459	60.027	0.02459	60.027	0.02459	60.027	0.02459	60.027	0.02459	60.027	0.02459	60.027	0.02459	60.027	0.02459	60.027	0.02459	60.027	0.02459	60.027	0.02459	60.027	0.02459	60.027	0.02459	60.027	0.02459
60.029	0.02468	60.029	0.02468	60.029	0.02468	60.029	0.02468	60.029	0.02468	60.029	0.02468	60.029	0.02468	60.029	0.02468	60.029	0.02468	60.029	0.02468	60.029	0.02468	60.029	0.02468	60.029	0.02468	60.029	0.02468	60.029	0.02468	60.029	0.02468
60.031	0.02475	60.031	0.02475	60.031	0.02475	60.031	0.02475	60.031	0.02475	60.031	0.02475	60.031	0.02475	60.031	0.02475	60.031	0.02475	60.031	0.02475	60.031	0.02475	60.031	0.02475	60.031	0.02475	60.031	0.02475	60.031	0.02475	60.031	0.02475
60.033	0.0248	60.033	0.0248	60.033	0.0248	60.033	0.0248	60.033	0.0248	60.033	0.0248	60.033	0.0248	60.033	0.0248	60.033	0.0248	60.033	0.0248	60.033	0.0248	60.033	0.0248	60.033	0.0248	60.033	0.0248	60.033	0.0248	60.033	0.0248
60.035	0.02483	60.035	0.02483	60.035	0.02483	60.035	0.02483	60.035	0.02483	60.035	0.02483	60.035	0.02483	60.035	0.02483	60.035	0.02483	60.035	0.02483	60.035	0.02483	60.035	0.02483	60.035	0.02483	60.035	0.02483	60.035	0.02483	60.035	0.02483
60.036	0.02485	60.036	0.02485	60.036	0.02485	60.036	0.02485	60.036	0.02485	60.036	0.02485	60.036	0.02485	60.036	0.02485	60.036	0.02485	60.036	0.02485	60.036	0.02485	60.036	0.02485	60.036	0.02485	60.036	0.02485	60.036	0.02485	60.036	0.02485
60.038	0.02486	60.038	0.02486	60.038	0.02486	60.038	0.02486	60.038	0.02486	60.038	0.02486	60.038	0.02486	60.038	0.02486	60.038	0.02486	60.038	0.02486	60.038	0.02486	60.038	0.02486	60.038	0.02486	60.038	0.02486	60.038	0.02486	60.038	0.02486
60.04	0.02486	60.04	0.02486	60.04	0.02486	60.04	0.02486	60.04	0.02486	60.04	0.02486	60.04	0.02486	60.04	0.02486	60.04	0.02486	60.04	0.02486	60.04	0.02486	60.04	0.02486	60.04	0.02486	60.04	0.02486	60.04	0.02486	60.04	0.02486
60.042	0.02485	60.042	0.02485	60.042	0.02485	60.042	0.02485	60.042	0.02485	60.042	0.02485	60.042	0.02485	60.042	0.02485	60.042	0.02485	60.042	0.02485	60.042	0.02485	60.042	0.02485	60.042	0.02485	60.042	0.02485	60.042	0.02485	60.042	0.02485
60.044	0.02483	60.044	0.02483	60.044	0.02483	60.044	0.02483	60.044	0.02483	60.044	0.02483	60.044	0.02483	60.044	0.02483	60.044	0.02483	60.044	0.02483	60.044	0.02483	60.044	0.02483	60.044	0.02483	60.044	0.02483	60.044	0.02483	60.044	0.02483
60.046	0.0248	60.046	0.0248	60.046	0.0248	60.046	0.0248	60.046	0.0248	60.046	0.0248	60.046	0.0248	60.046	0.0248	60.046	0.0248	60.046	0.0248	60.046	0.0248	60.046	0.0248	60.046	0.0248	60.046	0.0248	60.046	0.0248	60.046	0.0248
60.047	0.02476	60.047	0.02476	60.047	0.02476	60.047	0.02476	60.047	0.02476	60.047	0.02476	60.047	0.02476	60.047	0.02476	60.047	0.02476	60.047	0.02476	60.047	0.02476	60.047	0.02476	60.047	0.02476	60.047	0.02476	60.047	0.02476	60.047	0.02476
60.049	0.02472	60.049	0.02472	60.049	0.02472	60.049	0.02472	60.049	0.02472	60.049	0.02472	60.049	0.02472	60.049	0.02472	60.049	0.02472	60.049	0.02472	60.049	0.02472	60.049	0.02472	60.049	0.02472	60.049	0.02472	60.049	0.02472	60.049	0.02472
60.051	0.02467	60.051	0.02467	60.051	0.02467	60.051	0.02467	60.051	0.02467	60.051	0.02467	60.051	0.02467	60.051	0.02467	60.051	0.02467	60.051	0.02467	60.051	0.02467	60.051	0.02467	60.051	0.02467	60.051	0.02467	60.051	0.02467	60.051	0.02467
60.053	0.02462	60.053	0.02462	60.053	0.02462	60.053	0.02462	60.053	0.02462	60.053	0.02462	60.053	0.02462	60.053	0.02462	60.053	0.02462	60.053	0.02462	60.053	0.02462	60.053	0.02462	60.053	0.02462	60.053	0.02462	60.053	0.02462	60.053	0.02462
60.055	0.02457	60.055	0.02457	60.055	0.02457	60.055	0.02457	60.055	0.02457	60.055	0.02457	60.055	0.02457	60.055	0.02457	60.055	0.02457	60.055	0.02457	60.055	0.02457	60.055	0.02457	60.055	0.02457	60.055	0.02457	60.055	0.02457	60.055	0.02457
60.057	0.02451	60.057	0.02451	60.057	0.02451	60.057	0.02451	60.057	0.02451	60.057	0.02451	60.057	0.02451	60.057	0.02451	60.057	0.02451	60.057	0.02451	60.057	0.02451	60.057	0.02451	60.057	0.02451	60.057	0.02451	60.057	0.02451	60.057	0.02451
60.058	0.02445	60.058	0.02445	60.058	0.02445	60.058	0.02445	60.058	0.02445	60.058	0.02445	60.058	0.02445	60.058	0.02445	60.058	0.02445	60.058	0.02445	60.058	0.02445	60.058	0.02445	60.058	0.02445	60.058	0.02445	60.058	0.02445	60.058	0.02445
60.06	0.02438	60.06	0.02438	60.06	0.02438	60.06	0.02438	60.06	0.02438	60.06	0.02438	60.06	0.02438	60.06	0.02438	60.06	0.02438	60.06	0.02438	60.06	0.02438	60.06	0.02438	60.06	0.02438	60.06	0.02438	60.06	0.02438	60.06	0.02438
60.062	0.02432	60.062	0.02432	60.062	0.02432	60.062	0.02432	60.062	0.02432	60.062	0.02432	60.062	0.02432	60.062	0.02432	60.062	0.02432	60.062	0.02432	60.062	0.02432	60.062	0.02432	60.062	0.02432	60.062	0.02432	60.062	0.02432	60.062	0.02432
60.064	0.02425	60.064	0.02425	60.064	0.02425	60.064	0.02425	60.064	0.02425	60.064	0.02425	60.064	0.02425	60.064	0.02425	60.064	0.02425	60.064	0.02425	60.064	0.02425	60.064	0.02425	60.064	0.02425	60.064	0.02425	60.064	0.02425	60.064	0.02425
60.066	0.02419	60.066	0.02419	60.066	0.02419	60.066	0.02419	60.066	0.02419	60.066	0.02419	60.066	0.02419	60.066	0.02419	60.066	0.02419	60.066	0.02419	60.066	0.02419	60.066	0.02419	60.066	0.02419	60.066	0.02419	60.066	0.02419	60.066	0.02419
60.068	0.02412	60.068	0.02412	60.068	0.02412	60.068	0.02412	60.068	0.02412	60.068	0.02412	60.068	0.02412	60.068	0.02412	60.068	0.02412	60.068	0.02412	60.068	0.02412	60.068	0.02412	60.068	0.02412	60.068	0.02412	60.068	0.02412	60.068	0.02412
60.07	0.02406	60.07	0.02406	60.07	0.02406	60.07	0.02406	60.07	0.02406	60.07	0.02406	60.07	0.02406	60.07	0.02406	60.07	0.02406	60.07	0.02406	60.07	0.02406	60.07	0.02406	60.07	0.02406	60.07	0.02406	60.07	0.02406	60.07	0.02406
60.072	0.024	60.072	0.024	60.072	0.024	60.072	0.024	60.072	0.024	60.072	0.024	60.072	0.024	60.072	0.024	60.072	0.024	60.072	0.024	60.072	0.024	60.072	0.024	60.072	0.024	60.072	0.024	60.072	0.024	60.072	0.024
60.073	0.02393	60.073	0.02393	60.073	0.02393	60.073	0.02393	60.073	0.02393	60.073	0.02393	60.073	0.02393	60.073	0.02393	60.073	0.02393	60.073	0.02393	60.073	0.02393	60.073	0.02393	60.073	0.02393	60.073	0.02393	60.073	0.02393	60.073	0.02393
60.075	0.02387	60.075	0.02387	60.075	0.02387	60.075	0.02387	60.075	0.02387	60.075	0.02387	60.075	0.02387	60.075	0.02387	60.075	0.02387	60.075	0.02387	60.075	0.02387	60.075	0.02387	60.075	0.02387	60.075	0.02387	60.075	0.02387	60.075	0.02411
60.077	0.02381	60.077	0.02381	60.077	0.02381	60.077	0.02381	60.077	0.02381	60.077	0.02381	60.077	0.02381	60.077	0.02381	60.077	0.02381	60.077	0.02381	60.077	0.02381	60.077	0.02381	60.077	0.02381	60.077	0.02396	60.077	0.02416	60.077	0.02455
60.079	0.02375	60.079	0.02375	60.079	0.02375	60.079	0.02375	60.079	0.02375	60.079	0.02375	60.079	0.02375	60.079	0.02375	60.079	0.02375	60.079	0.02375	60.079	0.02375	60.079	0.02375	60.079	0.02392	60.079	0.02434	60.079	0.02463	60.079	0.02509
60.081	0.02369	60.081	0.02369	60.081	0.02369	60.081	0.02369	60.081	0.02369	60.081	0.02369	60.081	0.02369	60.081	0.02369	60.081	0.02369	60.081	0.02369	60.081	0.02369	60.081	0.02381	60.081	0.02431	60.081	0.02484	60.081	0.02518	60.081	0.02567
60.083	0.02363	60.083	0.02363	60.083	0.02363	60.083	0.02363	60.083	0.02363	60.083	0.02363	60.083	0.02363	60.083	0.02363	60.083	0.02363	60.083	0.02363	60.083	0.02383	60.083	0.02417	60.083	0.02481	60.083	0.02539	60.083	0.02534	60.082	0.02583
60.085	0.02357	60.085	0.02357	60.085	0.02357	60.085	0.02357	60.085	0.02357	60.085	0.02357	60.085	0.02357	60.085	0.02357	60.085	0.02357	60.085	0.0236	60.085	0.02421	60.085	0.02465	60.085	0.02535	60.084	0.02555	60.084	0.02569	60.084	0.0257
60.087	0.02351	60.087	0.02351	60.087	0.02351	60.087	0.02351	60.087	0.02351	60.087	0.02351	60.087	0.02351	60.087	0.02351	60.087	0.02351	60.087	0.02389	60.087	0.02469	60.086	0.02518	60.086	0.02551	60.086	0.02543	60.086	0.0257	60.086	0.02586
60.089	0.02345	60.089	0.02345	60.089	0.02345	60.089	0.02345	60.089	0.02345	60.089	0.02345	60.089	0.02345	60.089	0.02345	60.089	0.02378	60.089	0.02433	60.088	0.02522	60.088	0.02533	60.088	0.02583	60.088	0.02559	60.088	0.0255	60.088	0.02579
60.091	0.0234	60.091	0.0234	60.091	0.0234	60.091	0.0234	60.091	0.0234	60.091	0.0234	60.091	0.0234	60.091	0.02357	60.091	0.02419	60.09	0.02483	60.09	0.02537	60.09	0.02565	60.09	0.02584	60.09	0.02551	60.09	0.02564	60.089	0.02555
60.093	0.02334	60.093	0.02334	60.093	0.02334	60.093	0.02334	60.093	0.02334	60.093	0.02334	60.093	0.02334	60.093	0.0239	60.092	0.02467	60.092	0.02534	60.092	0.02567	60.092	0.02566	60.091	0.02563	60.091	0.02574	60.091	0.02556	60.091	0.02569
60.095	0.02329	60.095	0.02329	60.095	0.02329	60.095	0.02329	60.095	0.02329	60.095	0.02329	60.095	0.02345	60.094	0.02433	60.094	0.02517	60.094	0.02549	60.094	0.02568	60.093	0.02545	60.093	0.02574	60.093	0.02571	60.093	0.02579	60.093	0.02562
60.097	0.02323	60.097	0.02323	60.097	0.02323	60.097	0.02323	60.097	0.02323	60.097	0.02323	60.096	0.02376	60.096	0.0248	60.096	0.02531	60.096	0.02538	60.095	0.02549	60.095	0.02556	60.095	0.02565	60.095	0.0255	60.095	0.02577	60.095	0.02587
60.098	0.02318	60.098	0.02318	60.098	0.02318	60.098	0.02318	60.098	0.02318	60.098	0.0233	60.098	0.02417	60.098	0.02528	60.098	0.02559	60.097	0.02551	60.097	0.02559	60.097	0.02547	60.097	0.02585	60.097	0.02565	60.096	0.02558	60.096	0.02587
60.1	0.02312	60.1	0.02312	60.1	0.02312	60.1	0.02312	60.1	0.02312	60.1	0.02358	60.1	0.02462	60.1	0.0254	60.099	0.02559	60.099	0.02543	60.099	0.02549	60.099	0.02567	60.098	0.02582	60.098	0.02559	60.098	0.02575	60.098	0.02571
60.102	0.02307	60.102	0.02307	60.102	0.02307	60.102	0.02307	60.102	0.02307	60.102	0.02397	60.102	0.02508	60.101	0.02567	60.101	0.02579	60.101	0.02561	60.101	0.02569	60.1	0.02564	60.1	0.02562	60.1	0.02584	60.1	0.02571	60.1	0.0259
60.104	0.02302	60.104	0.02302	60.104	0.02302	60.104	0.02302	60.104	0.02324	60.104	0.02439	60.104	0.02553	60.103	0.02566	60.103	0.02574	60.103	0.02556	60.102	0.02564	60.102	0.02587	60.102	0.02577	60.102	0.02584	60.102	0.02553	60.101	0.02588
60.106	0.02297	60.106	0.02297	60.106	0.02297	60.106	0.02297	60.106	0.02355	60.106	0.02483	60.105	0.02565	60.105	0.02546	60.105	0.02552	60.104	0.02576	60.104	0.02545	60.104	0.02586	60.104	0.02571	60.103	0.02569	60.103	0.02572	60.103	0.02572
60.108	0.02291	60.108	0.02291	60.108	0.02292	60.108	0.02292	60.108	0.02392	60.108	0.02526	60.107	0.02552	60.107	0.02553	60.106	0.0256	60.106	0.02572	60.106	0.02558	60.106	0.02568	60.105	0.02553	60.105	0.02588	60.105	0.0257	60.105	0.02594
60.11	0.02286	60.11	0.02286	60.11	0.02286	60.11	0.02308	60.11	0.02433	60.109	0.02537	60.109	0.02562	60.108	0.02541	60.108	0.0255	60.108	0.02552	60.108	0.02551	60.107	0.02583	60.107	0.0257	60.107	0.02586	60.107	0.02555	60.107	0.02594
60.112	0.02281	60.112	0.02281	60.112	0.02281	60.112	0.02337	60.112	0.02474	60.111	0.0256	60.11	0.02551	60.11	0.02557	60.11	0.02567	60.11	0.02564	60.109	0.02574	60.109	0.02578	60.109	0.02567	60.109	0.02571	60.109	0.02577	60.108	0.02581
60.114	0.02276	60.114	0.02276	60.114	0.02276	60.114	0.02372	60.113	0.02515	60.113	0.02557	60.112	0.02565	60.112	0.02551	60.111	0.02563	60.111	0.02557	60.111	0.02574	60.111	0.02561	60.111	0.02552	60.11	0.02591	60.11	0.02578	60.11	0.02559
60.116	0.02271	60.116	0.02271	60.116	0.02281	60.116	0.0241	60.115	0.02525	60.114	0.02538	60.114	0.02557	60.114	0.02569	60.113	0.02544	60.113	0.02578	60.113	0.02558	60.112	0.02578	60.112	0.02572	60.112	0.02591	60.112	0.02567	60.112	0.02579
60.118	0.02266	60.118	0.02266	60.118	0.02304	60.118	0.02449	60.117	0.02545	60.116	0.02542	60.116	0.02573	60.115	0.02566	60.115	0.02556	60.115	0.02577	60.114	0.02576	60.114	0.02576	60.114	0.02572	60.114	0.02579	60.114	0.02591	60.113	0.02581
60.12	0.02261	60.12	0.02261	60.12	0.02334	60.119	0.02487	60.119	0.02543	60.118	0.02565	60.117	0.02568	60.117	0.02547	60.117	0.0255	60.116	0.02561	60.116	0.02573	60.116	0.02561	60.116	0.0256	60.116	0.02558	60.115	0.02594	60.115	0.02571
60.122	0.02256	60.122	0.02256	60.122	0.02368	60.121	0.02525	60.12	0.02557	60.12	0.02564	60.119	0.02547	60.119	0.02557	60.118	0.02571	60.118	0.02577	60.118	0.02559	60.118	0.02581	60.117	0.02583	60.117	0.02578	60.117	0.02585	60.117	0.02554
60.124	0.02251	60.124	0.02251	60.124	0.02404	60.123	0.02533	60.122	0.0255	60.121	0.02546	60.121	0.02555	60.12	0.02551	60.12	0.0257	60.12	0.02573	60.12	0.02577	60.119	0.02581	60.119	0.02585	60.119	0.02579	60.119	0.02567	60.119	0.02579
60.126	0.02245	60.126	0.02245	60.126	0.0244	60.125	0.02551	60.124	0.02562	60.123	0.02554	60.123	0.02546	60.122	0.0257	60.122	0.02556	60.122	0.02558	60.121	0.02577	60.121	0.0257	60.121	0.02575	60.121	0.0257	60.121	0.0259	60.12	0.02584
60.128	0.0224	60.128	0.0224	60.127	0.02475	60.126	0.02547	60.126	0.02555	60.125	0.02545	60.124	0.02563	60.124	0.02569	60.124	0.02572	60.123	0.02575	60.123	0.02565	60.123	0.0255	60.123	0.02557	60.122	0.02554	60.122	0.02594	60.122	0.02579
60.13	0.02235	60.13	0.02235	60.129	0.0251	60.128	0.02559	60.127	0.02534	60.127	0.02559	60.126	0.0256	60.126	0.02554	60.125	0.0257	60.125	0.02574	60.125	0.02545	60.125	0.02569	60.124	0.02579	60.124	0.02577	60.124	0.02587	60.124	0.02565
60.132	0.0223	60.132	0.0223	60.131	0.02517	60.13	0.02551	60.129	0.02538	60.128	0.02554	60.128	0.02544	60.127	0.02569	60.127	0.02556	60.127	0.02562	60.127	0.02563	60.126	0.02571	60.126	0.02582	60.126	0.02582	60.126	0.02573	60.126	0.02549
60.134	0.02225	60.134	0.02241	60.133	0.02534	60.132	0.0253	60.131	0.02559	60.13	0.02536	60.13	0.02556	60.129	0.02566	60.129	0.02573	60.129	0.02541	60.128	0.02564	60.128	0.02562	60.128	0.02575	60.128	0.02577	60.127	0.02556	60.127	0.02576
60.136	0.0222	60.136	0.02263	60.134	0.02529	60.133	0.02532	60.132	0.02559	60.132	0.02546	60.131	0.02551	60.131	0.02551	60.13	0.02572	60.13	0.02558	60.13	0.02554	60.13	0.02546	60.129	0.02561	60.129	0.02564	60.129	0.02581	60.129	0.02585
60.138	0.02215	60.138	0.0229	60.136	0.0254	60.135	0.0255	60.134	0.02543	60.134	0.02539	60.133	0.02536	60.133	0.02567	60.132	0.02561	60.132	0.02558	60.132	0.02579	60.131	0.02569	60.131	0.02585	60.131	0.02548	60.131	0.02588	60.131	0.02583
60.14	0.0221	60.14	0.02319	60.138	0.02532	60.137	0.02548	60.136	0.02552	60.135	0.02557	60.135	0.0255	60.134	0.02566	60.134	0.02542	60.134	0.02549	60.133	0.02584	60.133	0.02574	60.133	0.02591	60.133	0.02574	60.133	0.02586	60.132	0.02574
60.142	0.02204	60.142	0.02349	60.139	0.02541	60.138	0.02531	60.138	0.02544	60.137	0.02556	60.136	0.02547	60.136	0.02554	60.136	0.02558	60.135	0.02572	60.135	0.02578	60.135	0.02569	60.135	0.02587	60.134	0.02582	60.134	0.02576	60.134	0.02563
60.144	0.02199	60.144	0.02379	60.141	0.02533	60.14	0.02537	60.139	0.02559	60.139	0.02542	60.138	0.02534	60.138	0.02572	60.137	0.02559	60.137	0.02576	60.137	0.02564	60.137	0.02557	60.136	0.02576	60.136	0.02581	60.136	0.02564	60.136	0.0255
60.146	0.02194	60.146	0.02409	60.143	0.02542	60.142	0.02528	60.141	0.02555	60.141	0.02556	60.14	0.0255	60.139	0.02573	60.139	0.0255	60.139	0.0257	60.139	0.02547	60.138	0.02541	60.138	0.02562	60.138	0.02572	60.138	0.0255	60.138	0.02581
60.148	0.02189	60.147	0.02439	60.145	0.02534	60.144	0.02541	60.143	0.0254	60.142	0.02553	60.142	0.0255	60.141	0.02564	60.141	0.02573	60.141	0.02556	60.14	0.0257	60.14	0.02566	60.14	0.02547	60.14	0.02561	60.139	0.0258	60.139	0.02593
60.151	0.02184	60.149	0.02468	60.146	0.02545	60.145	0.02536	60.145	0.0255	60.144	0.02539	60.143	0.02539	60.143	0.02547	60.143	0.02578	60.142	0.02539	60.142	0.02576	60.142	0.02574	60.141	0.02574	60.141	0.02548	60.141	0.02591	60.141	0.02596
60.153	0.02178	60.151	0.02496	60.148	0.02538	60.147	0.02551	60.146	0.02545	60.146	0.02554	60.145	0.02558	60.145	0.02564	60.144	0.02572	60.144	0.02561	60.144	0.02572	60.143	0.02572	60.143	0.02583	60.143	0.02578	60.143	0.02593	60.143	0.02592
60.155	0.02173	60.153	0.025	60.15	0.02549	60.149	0.02548	60.148	0.0253	60.147	0.02553	60.147	0.0256	60.146	0.02566	60.146	0.02559	60.146	0.02566	60.145	0.02563	60.145	0.02564	60.145	0.02584	60.145	0.0259	60.145	0.02589	60.144	0.02585
60.157	0.02168	60.154	0.02513	60.152	0.02544	60.151	0.02532	60.15	0.02541	60.149	0.02541	60.149	0.02551	60.148	0.02559	60.148	0.02543	60.147	0.02562	60.147	0.0255	60.147	0.02553	60.147	0.02578	60.146	0.02593	60.146	0.02581	60.146	0.02578
60.159	0.02163	60.156	0.02506	60.153	0.02526	60.152	0.02541	60.152	0.02538	60.151	0.02558	60.15	0.02536	60.15	0.02545	60.149	0.02564	60.149	0.02552	60.149	0.02576	60.149	0.02541	60.148	0.02569	60.148	0.02589	60.148	0.02573	60.148	0.0257
60.161	0.02157	60.158	0.02513	60.155	0.02531	60.154	0.02536	60.153	0.02525	60.153	0.02559	60.152	0.02553	60.151	0.02565	60.151	0.02569	60.151	0.0254	60.151	0.02586	60.15	0.0257	60.15	0.02559	60.15	0.02582	60.15	0.02565	60.149	0.02563
60.163	0.02152	60.16	0.02529	60.157	0.02522	60.156	0.02521	60.155	0.0254	60.154	0.0255	60.154	0.02555	60.153	0.0257	60.153	0.02565	60.153	0.02565	60.152	0.02586	60.152	0.02581	60.152	0.0255	60.151	0.02575	60.151	0.02557	60.151	0.02556
60.165	0.02147	60.161	0.02525	60.159	0.02535	60.158	0.02531	60.157	0.02539	60.156	0.02534	60.155	0.02549	60.155	0.02565	60.155	0.02556	60.154	0.02574	60.154	0.0258	60.154	0.02584	60.153	0.02541	60.153	0.02567	60.153	0.0255	60.153	0.02551
60.167	0.02142	60.163	0.02534	60.16	0.02531	60.159	0.02527	60.158	0.02528	60.158	0.02551	60.157	0.02536	60.157	0.02555	60.156	0.02544	60.156	0.02574	60.156	0.02572	60.155	0.02581	60.155	0.02574	60.155	0.0256	60.155	0.02544	60.155	0.02547
60.169	0.02136	60.165	0.02526	60.162	0.02516	60.161	0.02545	60.16	0.02545	60.159	0.02552	60.159	0.02556	60.158	0.02542	60.158	0.02568	60.158	0.02568	60.157	0.02562	60.157	0.02574	60.157	0.02588	60.157	0.02554	60.157	0.02539	60.156	0.02543
60.171	0.02131	60.167	0.02533	60.164	0.02525	60.163	0.02546	60.162	0.02546	60.161	0.02545	60.161	0.02561	60.16	0.02564	60.16	0.02577	60.159	0.02559	60.159	0.02553	60.159	0.02567	60.158	0.02594	60.158	0.02549	60.158	0.02577	60.158	0.02541
60.173	0.02126	60.168	0.02524	60.166	0.0252	60.164	0.02537	60.164	0.02537	60.163	0.02532	60.162	0.02557	60.162	0.02571	60.161	0.02577	60.161	0.02549	60.161	0.02544	60.161	0.02559	60.16	0.02594	60.16	0.02544	60.16	0.02596	60.16	0.0254
60.175	0.02121	60.17	0.02531	60.167	0.02535	60.166	0.02519	60.165	0.02523	60.165	0.02551	60.164	0.02547	60.163	0.0257	60.163	0.02572	60.163	0.02539	60.163	0.02535	60.162	0.02552	60.162	0.02591	60.162	0.02541	60.162	0.02605	60.162	0.02539
60.178	0.02115	60.172	0.02523	60.169	0.02535	60.168	0.02531	60.167	0.02538	60.166	0.02555	60.166	0.02535	60.165	0.02563	60.165	0.02563	60.165	0.02568	60.164	0.02567	60.164	0.02546	60.164	0.02588	60.164	0.02539	60.163	0.02609	60.163	0.02539
60.18	0.0211	60.173	0.02532	60.171	0.02523	60.17	0.02529	60.169	0.0254	60.168	0.02551	60.168	0.02557	60.167	0.02554	60.167	0.02554	60.166	0.02581	60.166	0.02582	60.166	0.02541	60.165	0.02584	60.165	0.02537	60.165	0.0261	60.165	0.0254
60.182	0.02105	60.175	0.02525	60.172	0.02535	60.171	0.02519	60.171	0.02533	60.17	0.02541	60.169	0.02564	60.169	0.02543	60.168	0.02545	60.168	0.02585	60.168	0.02588	60.167	0.02537	60.167	0.02581	60.167	0.02536	60.167	0.0261	60.167	0.02543
60.184	0.021	60.177	0.02507	60.174	0.02533	60.173	0.02535	60.172	0.02521	60.172	0.02528	60.171	0.02563	60.17	0.02533	60.17	0.02536	60.17	0.02583	60.169	0.02589	60.169	0.02534	60.169	0.02578	60.169	0.02537	60.168	0.02611	60.168	0.02546
60.186	0.02094	60.179	0.0251	60.176	0.02522	60.175	0.02537	60.174	0.0254	60.173	0.02549	60.173	0.02557	60.172	0.02559	60.172	0.02528	60.171	0.02579	60.171	0.02587	60.171	0.02532	60.17	0.02576	60.17	0.02538	60.17	0.02611	60.17	0.0255
60.188	0.02089	60.18	0.02526	60.178	0.02535	60.177	0.0253	60.176	0.02544	60.175	0.02556	60.174	0.02548	60.174	0.02571	60.173	0.02558	60.173	0.02574	60.173	0.02584	60.173	0.0253	60.172	0.02575	60.172	0.0254	60.172	0.02612	60.172	0.02554
60.19	0.02084	60.182	0.02526	60.179	0.02534	60.178	0.02517	60.177	0.0254	60.177	0.02554	60.176	0.02538	60.175	0.02574	60.175	0.02572	60.175	0.02569	60.174	0.02581	60.174	0.0253	60.174	0.02575	60.174	0.02543	60.173	0.02614	60.174	0.0256
60.193	0.02079	60.184	0.02513	60.181	0.02524	60.18	0.02533	60.179	0.02531	60.178	0.02548	60.178	0.02529	60.177	0.02572	60.177	0.02577	60.176	0.02565	60.176	0.02578	60.176	0.0253	60.175	0.02576	60.176	0.02547	60.175	0.02617	60.175	0.02566
60.195	0.02074	60.186	0.02519	60.183	0.0251	60.182	0.02536	60.181	0.02519	60.18	0.02539	60.179	0.02554	60.179	0.02567	60.178	0.02578	60.178	0.02561	60.178	0.02577	60.178	0.02531	60.177	0.02578	60.177	0.02551	60.177	0.02621	60.177	0.02573
60.197	0.02069	60.187	0.02513	60.185	0.02522	60.183	0.0253	60.183	0.02539	60.182	0.02529	60.181	0.02565	60.18	0.02562	60.18	0.02576	60.18	0.02558	60.179	0.02576	60.18	0.02533	60.179	0.0258	60.179	0.02556	60.178	0.02625	60.179	0.0258
60.199	0.02065	60.189	0.02524	60.186	0.02522	60.185	0.0252	60.184	0.02545	60.184	0.0252	60.183	0.02569	60.182	0.02556	60.182	0.02573	60.182	0.02556	60.181	0.02576	60.181	0.02536	60.18	0.02584	60.181	0.02562	60.18	0.0263	60.18	0.02593
60.201	0.0206	60.191	0.02521	60.188	0.02515	60.187	0.02538	60.186	0.02544	60.185	0.02544	60.185	0.02567	60.184	0.02551	60.184	0.02571	60.183	0.02555	60.183	0.02576	60.183	0.02539	60.182	0.02588	60.182	0.02569	60.182	0.02636	60.182	0.02612
60.203	0.02056	60.193	0.02509	60.19	0.02532	60.189	0.02543	60.188	0.02538	60.187	0.02554	60.186	0.02563	60.186	0.02547	60.185	0.02568	60.185	0.02554	60.184	0.02578	60.185	0.02543	60.184	0.02593	60.184	0.02578	60.183	0.02642	60.184	0.02636
60.205	0.02051	60.194	0.02517	60.191	0.02535	60.19	0.02541	60.189	0.0253	60.189	0.02557	60.188	0.02558	60.187	0.02543	60.187	0.02566	60.187	0.02555	60.186	0.0258	60.186	0.02548	60.185	0.02598	60.186	0.02596	60.185	0.02649	60.185	0.02662
60.208	0.02047	60.196	0.02512	60.193	0.0253	60.192	0.02533	60.191	0.02521	60.19	0.02555	60.19	0.02553	60.189	0.02541	60.189	0.02565	60.188	0.02556	60.188	0.02583	60.188	0.02554	60.187	0.02604	60.187	0.02619	60.186	0.02658	60.187	0.02689
60.21	0.02043	60.198	0.025	60.195	0.0252	60.194	0.02523	60.193	0.02544	60.192	0.02551	60.191	0.02548	60.191	0.02539	60.19	0.02565	60.19	0.02558	60.19	0.02587	60.19	0.02562	60.189	0.02612	60.189	0.02643	60.188	0.02676	60.188	0.02716
60.212	0.02039	60.199	0.02509	60.197	0.02508	60.196	0.02512	60.195	0.02553	60.194	0.02546	60.193	0.02544	60.192	0.02538	60.192	0.02566	60.192	0.02561	60.191	0.02591	60.191	0.02579	60.19	0.02628	60.191	0.0267	60.19	0.02698	60.19	0.02744
60.214	0.02035	60.201	0.02507	60.198	0.02524	60.197	0.02532	60.196	0.02555	60.195	0.02541	60.195	0.02541	60.194	0.02537	60.194	0.02567	60.193	0.02564	60.193	0.02596	60.193	0.026	60.192	0.0265	60.192	0.02697	60.191	0.02722	60.191	0.02772
60.216	0.02031	60.203	0.02497	60.2	0.02527	60.199	0.02539	60.198	0.02553	60.197	0.02536	60.197	0.02539	60.196	0.02538	60.195	0.02569	60.195	0.02568	60.195	0.02602	60.195	0.02624	60.194	0.02674	60.194	0.02724	60.193	0.02748	60.193	0.02798
60.219	0.02027	60.205	0.02508	60.202	0.02525	60.201	0.02539	60.2	0.02548	60.199	0.02532	60.198	0.02537	60.198	0.02539	60.197	0.02572	60.197	0.02573	60.196	0.02616	60.196	0.0265	60.195	0.02699	60.195	0.02751	60.194	0.02774	60.195	0.0282
60.221	0.02027	60.206	0.02507	60.203	0.02518	60.202	0.02536	60.201	0.02543	60.201	0.02529	60.2	0.02536	60.199	0.02541	60.199	0.02575	60.199	0.02581	60.198	0.02636	60.198	0.02676	60.197	0.02726	60.197	0.02778	60.196	0.02799	60.196	0.02838
60.223	0.02037	60.208	0.02499	60.205	0.02508	60.204	0.02529	60.203	0.02537	60.202	0.02527	60.202	0.02536	60.201	0.02544	60.2	0.02579	60.2	0.02598	60.199	0.02658	60.2	0.02703	60.198	0.02752	60.198	0.02802	60.197	0.02821	60.197	0.02851
60.225	0.02051	60.21	0.02512	60.207	0.02527	60.206	0.02523	60.205	0.02532	60.204	0.02525	60.203	0.02537	60.203	0.02547	60.202	0.02584	60.202	0.02619	60.201	0.02683	60.201	0.02729	60.2	0.02778	60.2	0.02823	60.199	0.02837	60.199	0.02861
60.227	0.02068	60.212	0.02513	60.209	0.02534	60.208	0.02516	60.207	0.02528	60.206	0.02524	60.205	0.02539	60.204	0.02551	60.204	0.02598	60.203	0.02642	60.203	0.02709	60.203	0.02756	60.201	0.02802	60.201	0.02839	60.2	0.0285	60.2	0.02869
60.229	0.02085	60.213	0.02507	60.21	0.02534	60.209	0.02509	60.208	0.02524	60.207	0.02524	60.207	0.02541	60.206	0.02563	60.205	0.02617	60.205	0.02666	60.204	0.02735	60.204	0.02782	60.203	0.02822	60.203	0.02852	60.202	0.0286	60.202	0.02877
60.231	0.02103	60.215	0.02495	60.212	0.0253	60.211	0.02534	60.21	0.02522	60.209	0.02524	60.208	0.02544	60.208	0.02581	60.207	0.02639	60.207	0.02692	60.206	0.0276	60.206	0.02805	60.204	0.02838	60.204	0.02861	60.203	0.02868	60.203	0.02884
60.234	0.02121	60.217	0.02508	60.214	0.02524	60.213	0.02545	60.212	0.02519	60.211	0.02526	60.21	0.02547	60.209	0.02603	60.209	0.02662	60.208	0.02718	60.207	0.02786	60.207	0.02824	60.206	0.0285	60.206	0.02868	60.205	0.02875	60.205	0.02889
60.236	0.02139	60.218	0.02509	60.215	0.02517	60.214	0.0255	60.213	0.02518	60.213	0.02527	60.212	0.02559	60.211	0.02626	60.21	0.02687	60.21	0.02744	60.209	0.02808	60.209	0.02839	60.207	0.0286	60.207	0.02875	60.206	0.02882	60.206	0.02894
60.238	0.02157	60.22	0.02504	60.217	0.0251	60.216	0.02551	60.215	0.02517	60.214	0.0253	60.214	0.02576	60.213	0.0265	60.212	0.02713	60.211	0.02769	60.21	0.02826	60.21	0.0285	60.209	0.02867	60.209	0.02881	60.208	0.02887	60.208	0.02899
60.24	0.02176	60.222	0.02495	60.219	0.02503	60.218	0.0255	60.217	0.02517	60.216	0.02536	60.215	0.02597	60.214	0.02675	60.213	0.02738	60.213	0.02793	60.212	0.0284	60.212	0.02859	60.21	0.02873	60.21	0.02887	60.209	0.02892	60.209	0.02903
60.242	0.02194	60.224	0.0251	60.221	0.02526	60.219	0.02548	60.219	0.02518	60.218	0.02551	60.217	0.0262	60.216	0.027	60.215	0.02763	60.214	0.02814	60.213	0.02851	60.213	0.02867	60.212	0.02879	60.212	0.02891	60.211	0.02896	60.211	0.02906
60.244	0.0221	60.225	0.02513	60.222	0.02536	60.221	0.02545	60.22	0.02519	60.219	0.02569	60.218	0.02643	60.217	0.02725	60.216	0.02787	60.216	0.0283	60.215	0.02859	60.215	0.02874	60.213	0.02884	60.213	0.02896	60.212	0.029	60.212	0.0291
60.245	0.02225	60.227	0.0251	60.224	0.02541	60.223	0.02544	60.222	0.02521	60.221	0.02591	60.22	0.02668	60.219	0.0275	60.218	0.02808	60.217	0.02842	60.216	0.02866	60.216	0.02879	60.215	0.02889	60.215	0.02899	60.214	0.02904	60.214	0.02912
60.247	0.02239	60.229	0.02504	60.226	0.02541	60.224	0.02542	60.224	0.02528	60.223	0.02613	60.222	0.02692	60.22	0.02774	60.219	0.02825	60.219	0.02852	60.218	0.02872	60.218	0.02884	60.216	0.02893	60.216	0.02903	60.215	0.02907	60.215	0.02919
60.249	0.02254	60.23	0.02495	60.227	0.02539	60.226	0.02542	60.225	0.02543	60.224	0.02637	60.223	0.02717	60.222	0.02797	60.221	0.02838	60.22	0.02859	60.219	0.02877	60.219	0.02888	60.218	0.02897	60.218	0.02906	60.217	0.0291	60.217	0.02926
60.251	0.02266	60.232	0.02511	60.229	0.02537	60.228	0.02542	60.227	0.02562	60.226	0.02661	60.225	0.02742	60.223	0.02815	60.222	0.02848	60.222	0.02865	60.221	0.02882	60.221	0.02892	60.219	0.029	60.219	0.02908	60.218	0.02916	60.218	0.02933
60.253	0.02278	60.234	0.02517	60.231	0.02535	60.23	0.02542	60.229	0.02582	60.227	0.02685	60.226	0.02765	60.225	0.02829	60.224	0.02855	60.223	0.02871	60.222	0.02886	60.222	0.02895	60.221	0.02903	60.221	0.02916	60.219	0.02924	60.22	0.02939
60.255	0.02289	60.236	0.02516	60.232	0.02533	60.231	0.02544	60.23	0.02605	60.229	0.02709	60.228	0.02788	60.226	0.0284	60.225	0.02861	60.225	0.02875	60.224	0.0289	60.223	0.02899	60.222	0.02906	60.222	0.02923	60.221	0.0293	60.221	0.02943
60.257	0.02301	60.237	0.02512	60.234	0.02531	60.233	0.02548	60.232	0.02628	60.231	0.02733	60.229	0.02807	60.228	0.02848	60.227	0.02867	60.226	0.0288	60.225	0.02893	60.225	0.02901	60.224	0.02913	60.223	0.0293	60.222	0.02936	60.222	0.02947
60.259	0.02312	60.239	0.02506	60.236	0.0253	60.235	0.02561	60.234	0.02651	60.232	0.02757	60.231	0.02822	60.229	0.02856	60.228	0.02872	60.228	0.02883	60.226	0.02896	60.226	0.02907	60.225	0.0292	60.225	0.02935	60.224	0.0294	60.224	0.0295
60.261	0.02323	60.241	0.02499	60.238	0.0253	60.236	0.02578	60.235	0.02675	60.234	0.0278	60.232	0.02833	60.231	0.02861	60.23	0.02876	60.229	0.02887	60.228	0.02899	60.228	0.02914	60.226	0.02927	60.226	0.02939	60.225	0.02944	60.225	0.02953
60.262	0.02334	60.242	0.02493	60.239	0.0253	60.238	0.02598	60.237	0.02698	60.235	0.02799	60.234	0.02842	60.232	0.02866	60.231	0.0288	60.231	0.0289	60.229	0.02904	60.229	0.02921	60.228	0.02932	60.228	0.02943	60.227	0.02947	60.227	0.02955
60.264	0.02345	60.244	0.02487	60.241	0.02531	60.24	0.02619	60.238	0.02722	60.237	0.02815	60.235	0.02848	60.234	0.02871	60.233	0.02883	60.232	0.02893	60.231	0.02911	60.231	0.02926	60.229	0.02937	60.229	0.02946	60.228	0.0295	60.228	0.02957
60.266	0.02354	60.246	0.02507	60.243	0.0254	60.241	0.02642	60.24	0.02745	60.238	0.02826	60.237	0.02854	60.235	0.02875	60.234	0.02886	60.233	0.02895	60.232	0.02918	60.232	0.02931	60.231	0.0294	60.231	0.02949	60.23	0.02952	60.23	0.02959
60.268	0.02363	60.248	0.02516	60.244	0.02555	60.243	0.02665	60.241	0.02768	60.24	0.02835	60.238	0.02859	60.237	0.02878	60.236	0.02889	60.235	0.02902	60.234	0.02924	60.234	0.02935	60.232	0.02943	60.232	0.02951	60.231	0.02954	60.231	0.02961
60.27	0.02372	60.249	0.02519	60.246	0.02573	60.244	0.02687	60.243	0.02788	60.241	0.02842	60.24	0.02864	60.238	0.02882	60.237	0.02892	60.236	0.02909	60.235	0.02929	60.235	0.02938	60.234	0.02946	60.234	0.02953	60.232	0.02956	60.232	0.02962
60.271	0.02381	60.251	0.0252	60.248	0.02593	60.246	0.0271	60.244	0.02804	60.243	0.02848	60.241	0.02868	60.24	0.02884	60.239	0.02897	60.238	0.02916	60.237	0.02933	60.237	0.02941	60.235	0.02948	60.235	0.02955	60.234	0.02958	60.234	0.02963
60.273	0.02389	60.253	0.02518	60.249	0.02614	60.247	0.02733	60.246	0.02817	60.244	0.02854	60.243	0.02871	60.241	0.02887	60.24	0.02904	60.239	0.02921	60.238	0.02936	60.238	0.02944	60.237	0.0295	60.236	0.02956	60.235	0.02959	60.235	0.02964
60.275	0.02398	60.254	0.02516	60.251	0.02636	60.249	0.02755	60.247	0.02826	60.245	0.02858	60.244	0.02875	60.243	0.02892	60.241	0.02911	60.241	0.02926	60.239	0.02939	60.239	0.02946	60.238	0.02952	60.238	0.02958	60.237	0.02961	60.237	0.02965
60.277	0.02406	60.256	0.02514	60.252	0.02658	60.25	0.02776	60.249	0.02834	60.247	0.02862	60.245	0.02878	60.244	0.02899	60.243	0.02917	60.242	0.0293	60.241	0.02941	60.241	0.02948	60.239	0.02954	60.239	0.02959	60.238	0.02962	60.238	0.02967
60.279	0.02415	60.258	0.02512	60.254	0.02681	60.252	0.02793	60.25	0.0284	60.248	0.02866	60.247	0.0288	60.246	0.02906	60.244	0.02922	60.244	0.02933	60.242	0.02943	60.242	0.02949	60.241	0.02955	60.241	0.0296	60.24	0.02963	60.24	0.02971
60.28	0.02423	60.26	0.0251	60.256	0.02703	60.253	0.02806	60.252	0.02846	60.25	0.02869	60.248	0.02883	60.247	0.02912	60.246	0.02925	60.245	0.02935	60.244	0.02945	60.244	0.02951	60.242	0.02956	60.242	0.02961	60.241	0.02964	60.241	0.02976
60.282	0.02431	60.261	0.02509	60.257	0.02725	60.255	0.02817	60.253	0.0285	60.251	0.02872	60.25	0.02889	60.248	0.02917	60.247	0.02929	60.246	0.02938	60.245	0.02947	60.245	0.02952	60.244	0.02957	60.244	0.02962	60.242	0.02968	60.242	0.0298
60.284	0.02439	60.263	0.02509	60.259	0.02747	60.256	0.02825	60.255	0.02854	60.253	0.02875	60.251	0.02896	60.25	0.02921	60.249	0.02931	60.248	0.0294	60.247	0.02948	60.247	0.02953	60.245	0.02958	60.245	0.02966	60.244	0.02972	60.244	0.02983
60.285	0.02434	60.265	0.02519	60.26	0.02767	60.258	0.02832	60.256	0.02858	60.254	0.02877	60.253	0.02903	60.251	0.02924	60.25	0.02934	60.249	0.02941	60.248	0.02949	60.248	0.02954	60.247	0.02959	60.246	0.0297	60.245	0.02976	60.245	0.02987
60.287	0.02434	60.266	0.02533	60.262	0.02784	60.259	0.02838	60.258	0.02861	60.256	0.02883	60.254	0.02908	60.253	0.02927	60.252	0.02936	60.251	0.02943	60.25	0.02951	60.249	0.02955	60.248	0.02963	60.248	0.02974	60.247	0.02979	60.247	0.0299
60.289	0.02437	60.268	0.0255	60.263	0.02798	60.261	0.02843	60.259	0.02864	60.257	0.0289	60.256	0.02913	60.254	0.02929	60.253	0.02937	60.252	0.02945	60.251	0.02952	60.251	0.02956	60.249	0.02967	60.249	0.02978	60.248	0.02983	60.248	0.02992
60.291	0.0243	60.27	0.02569	60.265	0.02808	60.262	0.02847	60.261	0.02867	60.259	0.02897	60.257	0.02916	60.256	0.02931	60.254	0.02939	60.254	0.02946	60.252	0.02952	60.252	0.0296	60.251	0.02971	60.251	0.02981	60.249	0.02986	60.249	0.02995
60.292	0.02429	60.271	0.02589	60.266	0.02816	60.264	0.0285	60.262	0.0287	60.26	0.02902	60.259	0.0292	60.257	0.02933	60.256	0.0294	60.255	0.02947	60.254	0.02953	60.254	0.02964	60.252	0.02974	60.252	0.02984	60.251	0.02989	60.251	0.02998
60.294	0.02432	60.273	0.0261	60.268	0.02823	60.265	0.02854	60.263	0.02874	60.262	0.02907	60.26	0.02922	60.258	0.02935	60.257	0.02942	60.256	0.02948	60.255	0.02956	60.255	0.02968	60.254	0.02978	60.253	0.02987	60.252	0.02991	60.252	0.03
60.296	0.02426	60.274	0.02631	60.269	0.02829	60.267	0.02857	60.265	0.02882	60.263	0.02911	60.261	0.02924	60.26	0.02936	60.259	0.02943	60.258	0.02948	60.257	0.0296	60.256	0.02971	60.255	0.02981	60.255	0.0299	60.254	0.02994	60.254	0.03002
60.298	0.02425	60.276	0.02652	60.271	0.02834	60.268	0.0286	60.266	0.02888	60.264	0.02914	60.263	0.02926	60.261	0.02937	60.26	0.02944	60.259	0.02949	60.258	0.02964	60.258	0.02974	60.256	0.02984	60.256	0.02992	60.255	0.02997	60.255	0.03004
60.299	0.02429	60.278	0.02673	60.272	0.02838	60.27	0.02862	60.268	0.02894	60.266	0.02916	60.264	0.02928	60.263	0.02938	60.262	0.02944	60.261	0.02953	60.259	0.02968	60.259	0.02977	60.258	0.02986	60.258	0.02995	60.256	0.02999	60.256	0.03005
60.301	0.02423	60.279	0.02694	60.273	0.02842	60.271	0.02865	60.269	0.02899	60.267	0.02919	60.266	0.0293	60.264	0.02939	60.263	0.02945	60.262	0.02957	60.261	0.02971	60.261	0.0298	60.259	0.02989	60.259	0.02997	60.258	0.03001	60.258	0.03007
60.303	0.02423	60.281	0.02715	60.275	0.02845	60.273	0.02872	60.271	0.02903	60.269	0.02921	60.267	0.02931	60.266	0.0294	60.264	0.02947	60.264	0.02961	60.262	0.02974	60.262	0.02983	60.261	0.02991	60.26	0.02999	60.259	0.03002	60.259	0.03007
60.305	0.02429	60.282	0.02735	60.276	0.02848	60.274	0.02879	60.272	0.02906	60.27	0.02922	60.269	0.02932	60.267	0.02941	60.266	0.02951	60.265	0.02964	60.264	0.02977	60.264	0.02985	60.262	0.02994	60.262	0.03	60.261	0.03003	60.261	0.03009
60.306	0.02424	60.284	0.02754	60.278	0.02851	60.275	0.02885	60.274	0.02909	60.272	0.02924	60.27	0.02933	60.268	0.02941	60.267	0.02955	60.266	0.02967	60.265	0.02979	60.265	0.02988	60.263	0.02995	60.263	0.03002	60.262	0.03004	60.262	0.03012
60.308	0.02426	60.285	0.02769	60.279	0.02853	60.277	0.0289	60.275	0.02911	60.273	0.02925	60.271	0.02934	60.27	0.02945	60.269	0.02958	60.268	0.0297	60.266	0.02982	60.266	0.0299	60.265	0.02997	60.265	0.03002	60.263	0.03006	60.263	0.03015
60.31	0.02432	60.287	0.02781	60.281	0.02856	60.278	0.02895	60.276	0.02913	60.274	0.02927	60.273	0.02935	60.271	0.02948	60.27	0.02961	60.269	0.02973	60.268	0.02984	60.268	0.02992	60.266	0.02998	60.266	0.03004	60.265	0.03008	60.265	0.03018
60.312	0.02428	60.288	0.02791	60.282	0.02863	60.28	0.02898	60.278	0.02915	60.276	0.02928	60.274	0.02935	60.273	0.02952	60.271	0.02964	60.271	0.02975	60.269	0.02986	60.269	0.02993	60.268	0.02999	60.267	0.03006	60.266	0.03011	60.266	0.03021
60.313	0.02431	60.29	0.02798	60.284	0.0287	60.281	0.02901	60.279	0.02916	60.277	0.02928	60.276	0.02937	60.274	0.02955	60.273	0.02967	60.272	0.02978	60.271	0.02988	60.271	0.02995	60.269	0.03	60.269	0.03009	60.268	0.03013	60.268	0.03024
60.315	0.02425	60.291	0.02805	60.285	0.02876	60.283	0.02903	60.281	0.02918	60.279	0.02929	60.277	0.0294	60.276	0.02958	60.274	0.0297	60.273	0.0298	60.272	0.0299	60.272	0.02995	60.27	0.03002	60.27	0.03012	60.269	0.03016	60.269	0.03027
60.317	0.02427	60.293	0.0281	60.287	0.02881	60.284	0.02905	60.282	0.02919	60.28	0.0293	60.279	0.02944	60.277	0.02961	60.276	0.02972	60.275	0.02982	60.273	0.02991	60.273	0.02996	60.272	0.03005	60.272	0.03015	60.27	0.03019	60.27	0.0303
60.319	0.02421	60.294	0.02815	60.288	0.02885	60.286	0.02907	60.284	0.0292	60.282	0.0293	60.28	0.02947	60.278	0.02964	60.277	0.02974	60.276	0.02984	60.275	0.02992	60.275	0.02998	60.273	0.03008	60.273	0.03018	60.272	0.03023	60.272	0.03032
60.32	0.02423	60.296	0.02819	60.29	0.02889	60.287	0.02908	60.285	0.02921	60.283	0.02933	60.281	0.0295	60.28	0.02966	60.278	0.02977	60.278	0.02986	60.276	0.02993	60.276	0.03001	60.275	0.0301	60.274	0.03021	60.273	0.03026	60.273	0.03034
60.322	0.02418	60.297	0.02822	60.291	0.02892	60.288	0.0291	60.286	0.02921	60.284	0.02936	60.283	0.02953	60.281	0.02968	60.28	0.02979	60.279	0.02987	60.278	0.02994	60.277	0.03004	60.276	0.03013	60.276	0.03024	60.275	0.03028	60.274	0.03036
60.324	0.02421	60.299	0.02825	60.292	0.02894	60.29	0.02911	60.288	0.02922	60.286	0.0294	60.284	0.02955	60.283	0.02971	60.281	0.0298	60.28	0.02987	60.279	0.02997	60.279	0.03006	60.277	0.03016	60.277	0.03026	60.276	0.0303	60.276	0.03038
60.326	0.02416	60.3	0.02828	60.294	0.02896	60.291	0.02912	60.289	0.02922	60.287	0.02943	60.286	0.02958	60.284	0.02973	60.283	0.02982	60.282	0.02988	60.28	0.03	60.28	0.03009	60.279	0.03019	60.278	0.03028	60.277	0.03032	60.277	0.0304
60.327	0.0242	60.301	0.02831	60.295	0.02898	60.293	0.02913	60.291	0.02923	60.289	0.02946	60.287	0.0296	60.285	0.02975	60.284	0.02983	60.283	0.0299	60.282	0.03002	60.282	0.03012	60.28	0.03022	60.28	0.0303	60.279	0.03033	60.279	0.03042
60.329	0.02416	60.303	0.02833	60.297	0.02899	60.294	0.02914	60.292	0.02926	60.29	0.02948	60.288	0.02963	60.287	0.02976	60.285	0.02984	60.285	0.02993	60.283	0.03005	60.283	0.03015	60.282	0.03024	60.281	0.03031	60.28	0.03036	60.28	0.03044
60.331	0.02421	60.304	0.02836	60.298	0.02901	60.296	0.02914	60.294	0.0293	60.291	0.02951	60.29	0.02965	60.288	0.02978	60.287	0.02985	60.286	0.02995	60.285	0.03008	60.284	0.03018	60.283	0.03026	60.283	0.03033	60.281	0.03038	60.281	0.03045
60.332	0.02418	60.306	0.02843	60.3	0.02902	60.297	0.02915	60.295	0.02933	60.293	0.02953	60.291	0.02967	60.29	0.02978	60.288	0.02987	60.287	0.02998	60.286	0.03011	60.286	0.0302	60.284	0.03027	60.284	0.03036	60.283	0.0304	60.283	0.03047
60.334	0.0241	60.307	0.0285	60.301	0.02903	60.298	0.02915	60.296	0.02936	60.294	0.02955	60.293	0.02969	60.291	0.02979	60.29	0.02989	60.289	0.03001	60.287	0.03013	60.287	0.03022	60.286	0.03029	60.285	0.03038	60.284	0.03041	60.284	0.03048
60.336	0.02413	60.309	0.02856	60.302	0.02904	60.3	0.02917	60.298	0.02939	60.296	0.02958	60.294	0.0297	60.292	0.0298	60.291	0.02992	60.29	0.03003	60.289	0.03016	60.289	0.03023	60.287	0.03031	60.287	0.03039	60.286	0.03043	60.285	0.0305
60.338	0.02409	60.31	0.02861	60.304	0.02905	60.301	0.0292	60.299	0.02941	60.297	0.0296	60.295	0.02971	60.294	0.02983	60.292	0.02994	60.292	0.03006	60.29	0.03018	60.29	0.03024	60.288	0.03033	60.288	0.0304	60.287	0.03044	60.287	0.03052
60.339	0.02415	60.312	0.02865	60.305	0.02905	60.303	0.02923	60.301	0.02943	60.299	0.02962	60.297	0.02972	60.295	0.02985	60.294	0.02997	60.293	0.03009	60.292	0.03019	60.291	0.03027	60.29	0.03035	60.289	0.03041	60.288	0.03045	60.288	0.03053
60.341	0.02414	60.313	0.02868	60.307	0.02906	60.304	0.02926	60.302	0.02946	60.3	0.02963	60.298	0.02973	60.297	0.02987	60.295	0.03	60.294	0.03011	60.293	0.0302	60.293	0.03029	60.291	0.03036	60.291	0.03043	60.29	0.03047	60.29	0.03054
60.343	0.02408	60.314	0.02871	60.308	0.02906	60.305	0.02929	60.303	0.02948	60.301	0.02965	60.3	0.02974	60.298	0.0299	60.297	0.03002	60.296	0.03013	60.294	0.03022	60.294	0.0303	60.293	0.03037	60.292	0.03045	60.291	0.03049	60.291	0.03056
60.345	0.02413	60.316	0.02873	60.31	0.02906	60.307	0.02931	60.305	0.0295	60.303	0.02966	60.301	0.02976	60.299	0.02993	60.298	0.03005	60.297	0.03014	60.296	0.03024	60.295	0.03032	60.294	0.03038	60.294	0.03046	60.292	0.0305	60.292	0.03057
60.346	0.02412	60.317	0.02875	60.311	0.02909	60.308	0.02934	60.306	0.02952	60.304	0.02966	60.302	0.02979	60.301	0.02995	60.299	0.03007	60.298	0.03015	60.297	0.03026	60.297	0.03033	60.295	0.0304	60.295	0.03048	60.294	0.03051	60.294	0.03059
60.348	0.02406	60.319	0.02876	60.312	0.02912	60.31	0.02936	60.308	0.02954	60.306	0.02967	60.304	0.02981	60.302	0.02998	60.301	0.03009	60.3	0.03017	60.298	0.03028	60.298	0.03034	60.297	0.03042	60.296	0.03049	60.295	0.03053	60.295	0.0306
60.35	0.02413	60.32	0.02878	60.314	0.02915	60.311	0.02938	60.309	0.02955	60.307	0.02969	60.305	0.02984	60.303	0.03	60.302	0.0301	60.301	0.03019	60.3	0.03029	60.3	0.03036	60.298	0.03044	60.298	0.03051	60.297	0.03054	60.296	0.03061
60.351	0.02412	60.322	0.02879	60.315	0.02918	60.313	0.0294	60.31	0.02956	60.308	0.02971	60.307	0.02986	60.305	0.03002	60.303	0.03011	60.303	0.03021	60.301	0.0303	60.301	0.03037	60.299	0.03045	60.299	0.03052	60.298	0.03056	60.298	0.03062
60.353	0.02408	60.323	0.0288	60.317	0.02921	60.314	0.02942	60.312	0.02957	60.31	0.02973	60.308	0.02989	60.306	0.03004	60.305	0.03013	60.304	0.03023	60.303	0.03031	60.302	0.03039	60.301	0.03046	60.3	0.03053	60.299	0.03057	60.299	0.03063
60.355	0.02401	60.325	0.02882	60.318	0.02923	60.315	0.02944	60.313	0.02958	60.311	0.02976	60.309	0.02991	60.308	0.03005	60.306	0.03015	60.305	0.03024	60.304	0.03033	60.304	0.0304	60.302	0.03047	60.302	0.03054	60.301	0.03058	60.301	0.03064
60.357	0.02407	60.326	0.02882	60.319	0.02925	60.317	0.02946	60.315	0.02959	60.312	0.02978	60.311	0.02994	60.309	0.03006	60.308	0.03017	60.307	0.03025	60.305	0.03035	60.305	0.03041	60.304	0.03049	60.303	0.03056	60.302	0.03059	60.302	0.03066
60.358	0.02408	60.327	0.02883	60.321	0.02927	60.318	0.02947	60.316	0.02961	60.314	0.02981	60.312	0.02996	60.31	0.03008	60.309	0.03018	60.308	0.03026	60.307	0.03036	60.306	0.03043	60.305	0.0305	60.305	0.03057	60.303	0.0306	60.303	0.03067
60.36	0.02404	60.329	0.02884	60.322	0.02929	60.32	0.02948	60.317	0.02963	60.315	0.02983	60.313	0.02997	60.312	0.0301	60.31	0.03019	60.309	0.03028	60.308	0.03037	60.308	0.03044	60.306	0.03051	60.306	0.03058	60.305	0.03061	60.305	0.03068
60.362	0.02399	60.33	0.02884	60.324	0.02931	60.321	0.02949	60.319	0.02965	60.317	0.02986	60.315	0.02998	60.313	0.03011	60.312	0.0302	60.311	0.03029	60.309	0.03038	60.309	0.03045	60.308	0.03052	60.307	0.03059	60.306	0.03062	60.306	0.03069
60.364	0.02407	60.332	0.02884	60.325	0.02933	60.322	0.0295	60.32	0.02967	60.318	0.02988	60.316	0.02999	60.315	0.03013	60.313	0.03021	60.312	0.03031	60.311	0.0304	60.31	0.03046	60.309	0.03053	60.309	0.0306	60.307	0.03063	60.307	0.0307
60.365	0.02409	60.333	0.02884	60.326	0.02935	60.324	0.0295	60.322	0.0297	60.319	0.0299	60.318	0.03001	60.316	0.03014	60.314	0.03023	60.314	0.03032	60.312	0.03041	60.312	0.03047	60.31	0.03054	60.31	0.03061	60.309	0.03064	60.309	0.03072
60.367	0.02407	60.335	0.02885	60.328	0.02936	60.325	0.02952	60.323	0.02972	60.321	0.02991	60.319	0.03003	60.317	0.03015	60.316	0.03025	60.315	0.03033	60.314	0.03042	60.313	0.03048	60.312	0.03055	60.311	0.03062	60.31	0.03066	60.31	0.03073
60.369	0.02404	60.336	0.02888	60.329	0.02938	60.327	0.02954	60.324	0.02974	60.322	0.02992	60.32	0.03004	60.319	0.03016	60.317	0.03026	60.316	0.03034	60.315	0.03043	60.315	0.03049	60.313	0.03056	60.313	0.03063	60.312	0.03067	60.311	0.03074
60.37	0.02399	60.337	0.02891	60.331	0.02939	60.328	0.02956	60.326	0.02977	60.324	0.02993	60.322	0.03006	60.32	0.03017	60.319	0.03027	60.318	0.03035	60.316	0.03044	60.316	0.0305	60.314	0.03057	60.314	0.03064	60.313	0.03068	60.313	0.03076
60.372	0.02394	60.339	0.02893	60.332	0.02939	60.329	0.02959	60.327	0.02979	60.325	0.02994	60.323	0.03007	60.321	0.03019	60.32	0.03028	60.319	0.03037	60.318	0.03045	60.317	0.03051	60.316	0.03058	60.315	0.03066	60.314	0.03069	60.314	0.03078
60.374	0.02404	60.34	0.02896	60.333	0.0294	60.331	0.02961	60.329	0.0298	60.326	0.02996	60.324	0.03008	60.323	0.0302	60.321	0.03029	60.32	0.03038	60.319	0.03046	60.319	0.03052	60.317	0.03059	60.317	0.03067	60.316	0.03071	60.316	0.03079
60.376	0.02407	60.342	0.02898	60.335	0.02941	60.332	0.02963	60.33	0.02982	60.328	0.02998	60.326	0.03009	60.324	0.03021	60.323	0.03031	60.322	0.03038	60.32	0.03047	60.32	0.03053	60.319	0.03061	60.318	0.03068	60.317	0.03072	60.317	0.03081
60.377	0.02416	60.343	0.029	60.336	0.02943	60.333	0.02965	60.331	0.02983	60.329	0.02999	60.327	0.0301	60.325	0.03022	60.324	0.03032	60.323	0.03039	60.322	0.03048	60.321	0.03054	60.32	0.03062	60.32	0.0307	60.318	0.03074	60.318	0.03083
60.379	0.02427	60.344	0.02902	60.338	0.02945	60.335	0.02967	60.333	0.02983	60.33	0.03	60.329	0.03012	60.327	0.03024	60.325	0.03033	60.325	0.0304	60.323	0.03049	60.323	0.03056	60.321	0.03063	60.321	0.03072	60.32	0.03076	60.32	0.03086
60.381	0.02441	60.346	0.02904	60.339	0.02947	60.336	0.02969	60.334	0.02984	60.332	0.03001	60.33	0.03013	60.328	0.03025	60.327	0.03033	60.326	0.03041	60.324	0.0305	60.324	0.03057	60.323	0.03065	60.322	0.03073	60.321	0.03078	60.321	0.03088
60.382	0.02455	60.347	0.02905	60.34	0.02949	60.338	0.02971	60.335	0.02986	60.333	0.03002	60.331	0.03014	60.33	0.03026	60.328	0.03034	60.327	0.03042	60.326	0.03051	60.326	0.03058	60.324	0.03066	60.324	0.03075	60.323	0.0308	60.322	0.03091
60.384	0.02471	60.349	0.02907	60.342	0.02951	60.339	0.02972	60.337	0.02988	60.335	0.03003	60.333	0.03015	60.331	0.03027	60.33	0.03035	60.329	0.03043	60.327	0.03052	60.327	0.03059	60.325	0.03068	60.325	0.03077	60.324	0.03082	60.324	0.03093
60.386	0.02487	60.35	0.02909	60.343	0.02953	60.34	0.02973	60.338	0.02989	60.336	0.03005	60.334	0.03016	60.332	0.03027	60.331	0.03036	60.33	0.03044	60.329	0.03053	60.328	0.03061	60.327	0.0307	60.326	0.03079	60.325	0.03084	60.325	0.03096
60.387	0.02503	60.351	0.0291	60.345	0.02955	60.342	0.02974	60.34	0.0299	60.337	0.03006	60.335	0.03017	60.334	0.03028	60.332	0.03037	60.331	0.03045	60.33	0.03054	60.33	0.03062	60.328	0.03071	60.328	0.03082	60.327	0.03087	60.326	0.03099
60.389	0.02519	60.353	0.02912	60.346	0.02957	60.343	0.02975	60.341	0.02991	60.339	0.03007	60.337	0.03018	60.335	0.03029	60.334	0.03038	60.333	0.03046	60.331	0.03056	60.331	0.03064	60.329	0.03073	60.329	0.03084	60.328	0.0309	60.328	0.03102
60.39	0.02536	60.354	0.02913	60.347	0.02959	60.345	0.02976	60.342	0.02992	60.34	0.03008	60.338	0.03019	60.336	0.0303	60.335	0.03039	60.334	0.03047	60.333	0.03057	60.332	0.03066	60.331	0.03075	60.33	0.03087	60.329	0.03092	60.329	0.03106
60.392	0.02553	60.356	0.02914	60.349	0.02961	60.346	0.02978	60.344	0.02993	60.341	0.03009	60.34	0.0302	60.338	0.03031	60.336	0.0304	60.335	0.03048	60.334	0.03058	60.334	0.03068	60.332	0.03078	60.332	0.03089	60.331	0.03095	60.331	0.03109
60.394	0.0257	60.357	0.02914	60.35	0.02962	60.347	0.02979	60.345	0.02995	60.343	0.0301	60.341	0.03021	60.339	0.03032	60.338	0.03041	60.337	0.0305	60.335	0.0306	60.335	0.0307	60.334	0.0308	60.333	0.03092	60.332	0.03099	60.332	0.03113
60.395	0.02587	60.358	0.02915	60.352	0.02963	60.349	0.0298	60.346	0.02996	60.344	0.03011	60.342	0.03021	60.341	0.03032	60.339	0.03042	60.338	0.03051	60.337	0.03062	60.336	0.03072	60.335	0.03083	60.335	0.03096	60.333	0.03102	60.333	0.03117
60.397	0.02604	60.36	0.02915	60.353	0.02963	60.35	0.02981	60.348	0.02997	60.345	0.03012	60.344	0.03022	60.342	0.03033	60.34	0.03043	60.34	0.03052	60.338	0.03064	60.338	0.03074	60.336	0.03086	60.336	0.03099	60.335	0.03106	60.335	0.03122
60.398	0.0262	60.361	0.02917	60.354	0.02964	60.351	0.02982	60.349	0.02998	60.347	0.03013	60.345	0.03023	60.343	0.03034	60.342	0.03044	60.341	0.03054	60.339	0.03066	60.339	0.03077	60.338	0.03089	60.337	0.03102	60.336	0.0311	60.336	0.03126
60.4	0.02636	60.363	0.02919	60.356	0.02965	60.353	0.02983	60.351	0.02998	60.348	0.03013	60.346	0.03024	60.345	0.03035	60.343	0.03045	60.342	0.03056	60.341	0.03068	60.341	0.03079	60.339	0.03092	60.339	0.03106	60.338	0.03114	60.337	0.03131
60.401	0.02651	60.364	0.02921	60.357	0.02967	60.354	0.02984	60.352	0.03	60.35	0.03014	60.348	0.03025	60.346	0.03036	60.345	0.03047	60.344	0.03057	60.342	0.0307	60.342	0.03082	60.34	0.03095	60.34	0.0311	60.339	0.03118	60.339	0.03136
60.403	0.02663	60.365	0.02923	60.358	0.02968	60.355	0.02986	60.353	0.03001	60.351	0.03015	60.349	0.03025	60.347	0.03037	60.346	0.03048	60.345	0.03059	60.344	0.03073	60.343	0.03085	60.342	0.03098	60.341	0.03114	60.34	0.03122	60.34	0.03142
60.404	0.02674	60.367	0.02925	60.36	0.02969	60.357	0.02987	60.355	0.03001	60.352	0.03015	60.35	0.03026	60.349	0.03039	60.347	0.0305	60.346	0.03061	60.345	0.03075	60.345	0.03088	60.343	0.03102	60.343	0.03119	60.342	0.03127	60.341	0.03147
60.406	0.02682	60.368	0.02927	60.361	0.0297	60.358	0.02988	60.356	0.03002	60.354	0.03016	60.352	0.03027	60.35	0.0304	60.349	0.03052	60.348	0.03064	60.346	0.03078	60.346	0.03091	60.344	0.03106	60.344	0.03124	60.343	0.03132	60.343	0.03154
60.407	0.02689	60.37	0.02928	60.363	0.02971	60.36	0.02988	60.357	0.03003	60.355	0.03017	60.353	0.03028	60.351	0.03041	60.35	0.03053	60.349	0.03066	60.348	0.03081	60.347	0.03095	60.346	0.0311	60.345	0.03129	60.344	0.03138	60.344	0.0316
60.409	0.02696	60.371	0.0293	60.364	0.02972	60.361	0.02989	60.359	0.03003	60.356	0.03018	60.355	0.03029	60.353	0.03043	60.351	0.03055	60.35	0.03068	60.349	0.03084	60.349	0.03099	60.347	0.03115	60.347	0.03134	60.346	0.03143	60.346	0.03167
60.41	0.02701	60.372	0.02932	60.365	0.02973	60.362	0.0299	60.36	0.03004	60.358	0.03018	60.356	0.0303	60.354	0.03044	60.353	0.03057	60.352	0.03071	60.35	0.03087	60.35	0.03103	60.349	0.03119	60.348	0.03139	60.347	0.03149	60.347	0.03174
60.412	0.02705	60.374	0.02934	60.367	0.02974	60.364	0.02991	60.361	0.03005	60.359	0.03019	60.357	0.03032	60.356	0.03046	60.354	0.0306	60.353	0.03074	60.352	0.03091	60.351	0.03107	60.35	0.03124	60.35	0.03145	60.348	0.03156	60.348	0.03181
60.413	0.02709	60.375	0.02935	60.368	0.02975	60.365	0.02992	60.363	0.03005	60.361	0.0302	60.359	0.03033	60.357	0.03048	60.355	0.03062	60.355	0.03077	60.353	0.03094	60.353	0.03111	60.351	0.03129	60.351	0.03151	60.35	0.03162	60.35	0.03189
60.415	0.02712	60.376	0.02936	60.369	0.02976	60.366	0.02992	60.364	0.03006	60.362	0.03021	60.36	0.03034	60.358	0.0305	60.357	0.03065	60.356	0.0308	60.354	0.03098	60.354	0.03116	60.353	0.03135	60.352	0.03158	60.351	0.03169	60.351	0.03197
60.416	0.02714	60.378	0.02937	60.371	0.02977	60.368	0.02993	60.366	0.03007	60.363	0.03022	60.361	0.03036	60.36	0.03052	60.358	0.03067	60.357	0.03083	60.356	0.03102	60.356	0.03121	60.354	0.03141	60.354	0.03165	60.353	0.03177	60.352	0.03206
60.418	0.02717	60.379	0.02937	60.372	0.02977	60.369	0.02993	60.367	0.03007	60.365	0.03024	60.363	0.03038	60.361	0.03054	60.36	0.0307	60.359	0.03087	60.357	0.03107	60.357	0.03126	60.355	0.03147	60.355	0.03172	60.354	0.03184	60.354	0.03215
60.419	0.02718	60.381	0.02937	60.373	0.02978	60.371	0.02994	60.368	0.03008	60.366	0.03025	60.364	0.03039	60.362	0.03057	60.361	0.03073	60.36	0.03091	60.359	0.03111	60.358	0.03132	60.357	0.03153	60.356	0.0318	60.355	0.03193	60.355	0.03225
60.42	0.0272	60.382	0.02938	60.375	0.02979	60.372	0.02995	60.37	0.03009	60.367	0.03026	60.365	0.03041	60.364	0.03059	60.362	0.03076	60.361	0.03095	60.36	0.03116	60.36	0.03138	60.358	0.0316	60.358	0.03188	60.357	0.03201	60.356	0.03235
60.422	0.02726	60.383	0.0294	60.376	0.0298	60.373	0.02995	60.371	0.0301	60.369	0.03028	60.367	0.03043	60.365	0.03062	60.364	0.0308	60.363	0.03099	60.361	0.03122	60.361	0.03144	60.359	0.03167	60.359	0.03196	60.358	0.0321	60.358	0.03245
60.423	0.02732	60.385	0.02941	60.378	0.0298	60.375	0.02996	60.372	0.03011	60.37	0.03029	60.368	0.03045	60.366	0.03065	60.365	0.03084	60.364	0.03104	60.363	0.03127	60.362	0.0315	60.361	0.03175	60.36	0.03205	60.359	0.0322	60.359	0.03257
60.425	0.02738	60.386	0.02942	60.379	0.02981	60.376	0.02996	60.374	0.03012	60.371	0.03031	60.37	0.03048	60.368	0.03068	60.366	0.03088	60.365	0.03108	60.364	0.03133	60.364	0.03157	60.362	0.03183	60.362	0.03214	60.361	0.0323	60.361	0.03268
60.426	0.02744	60.388	0.02943	60.38	0.02982	60.377	0.02997	60.375	0.03013	60.373	0.03033	60.371	0.0305	60.369	0.03071	60.368	0.03092	60.367	0.03113	60.365	0.03139	60.365	0.03164	60.364	0.03191	60.363	0.03224	60.362	0.0324	60.362	0.03281
60.428	0.02748	60.389	0.02943	60.382	0.02982	60.379	0.02998	60.377	0.03014	60.374	0.03034	60.372	0.03053	60.371	0.03075	60.369	0.03096	60.368	0.03119	60.367	0.03145	60.366	0.03172	60.365	0.032	60.365	0.03234	60.363	0.03251	60.363	0.03294
60.429	0.02751	60.39	0.02944	60.383	0.02983	60.38	0.02999	60.378	0.03016	60.376	0.03036	60.374	0.03055	60.372	0.03078	60.37	0.031	60.37	0.03124	60.368	0.03152	60.368	0.0318	60.366	0.03209	60.366	0.03245	60.365	0.03263	60.365	0.03308
60.431	0.02753	60.392	0.02945	60.384	0.02983	60.381	0.03	60.379	0.03017	60.377	0.03039	60.375	0.03058	60.373	0.03082	60.372	0.03105	60.371	0.0313	60.369	0.03159	60.369	0.03188	60.368	0.03219	60.367	0.03257	60.366	0.03275	60.366	0.03322
60.432	0.02755	60.393	0.02946	60.386	0.02984	60.383	0.03001	60.381	0.03019	60.378	0.03041	60.376	0.03061	60.375	0.03086	60.373	0.0311	60.372	0.03136	60.371	0.03166	60.371	0.03197	60.369	0.03229	60.369	0.03269	60.367	0.03288	60.367	0.03337
60.434	0.02757	60.394	0.02947	60.387	0.02984	60.384	0.03002	60.382	0.0302	60.38	0.03043	60.378	0.03065	60.376	0.03091	60.375	0.03116	60.374	0.03143	60.372	0.03174	60.372	0.03207	60.37	0.03239	60.37	0.03281	60.369	0.03301	60.369	0.03352
60.435	0.02758	60.396	0.02948	60.389	0.02985	60.386	0.03003	60.383	0.03022	60.381	0.03046	60.379	0.03068	60.377	0.03095	60.376	0.03121	60.375	0.0315	60.374	0.03183	60.373	0.03216	60.372	0.03251	60.371	0.03294	60.37	0.03316	60.37	0.03368
60.436	0.02759	60.397	0.02949	60.39	0.02986	60.387	0.03004	60.385	0.03024	60.382	0.03049	60.38	0.03072	60.379	0.031	60.377	0.03127	60.376	0.03157	60.375	0.03191	60.375	0.03226	60.373	0.03263	60.373	0.03308	60.372	0.0333	60.371	0.03385
60.438	0.0276	60.398	0.02949	60.391	0.02986	60.388	0.03005	60.386	0.03026	60.384	0.03052	60.382	0.03076	60.38	0.03105	60.379	0.03134	60.378	0.03164	60.376	0.032	60.376	0.03237	60.374	0.03275	60.374	0.03323	60.373	0.03346	60.373	0.03403
60.439	0.02761	60.4	0.0295	60.393	0.02987	60.39	0.03006	60.387	0.03028	60.385	0.03055	60.383	0.0308	60.381	0.0311	60.38	0.0314	60.379	0.03172	60.378	0.0321	60.377	0.03249	60.376	0.03288	60.375	0.03338	60.374	0.03361	60.374	0.03421
60.441	0.02761	60.401	0.0295	60.394	0.02988	60.391	0.03008	60.389	0.0303	60.386	0.03058	60.385	0.03084	60.383	0.03116	60.381	0.03147	60.38	0.03181	60.379	0.0322	60.379	0.0326	60.377	0.03302	60.377	0.03353	60.376	0.03378	60.375	0.0344
60.442	0.02762	60.403	0.02951	60.395	0.02989	60.392	0.03009	60.39	0.03033	60.388	0.03062	60.386	0.03089	60.384	0.03122	60.383	0.03154	60.382	0.0319	60.38	0.03231	60.38	0.03273	60.379	0.03316	60.378	0.0337	60.377	0.03395	60.377	0.03459
60.444	0.02762	60.404	0.02952	60.397	0.0299	60.394	0.03011	60.392	0.03035	60.389	0.03065	60.387	0.03093	60.386	0.03128	60.384	0.03162	60.383	0.03199	60.382	0.03242	60.381	0.03286	60.38	0.03331	60.38	0.03386	60.378	0.03413	60.378	0.03479
60.445	0.02763	60.405	0.02952	60.398	0.02991	60.395	0.03013	60.393	0.03038	60.391	0.03069	60.389	0.03099	60.387	0.03135	60.385	0.0317	60.385	0.03209	60.383	0.03254	60.383	0.033	60.381	0.03346	60.381	0.03404	60.38	0.03432	60.38	0.03499
60.446	0.02763	60.407	0.02952	60.399	0.02992	60.396	0.03015	60.394	0.03041	60.392	0.03073	60.39	0.03104	60.388	0.03142	60.387	0.03179	60.386	0.03219	60.384	0.03266	60.384	0.03314	60.383	0.03362	60.382	0.03422	60.381	0.03451	60.381	0.0352
60.448	0.02763	60.408	0.02953	60.401	0.02993	60.398	0.03017	60.396	0.03044	60.393	0.03078	60.391	0.0311	60.39	0.03149	60.388	0.03188	60.387	0.0323	60.386	0.03279	60.385	0.03328	60.384	0.03379	60.384	0.03441	60.382	0.0347	60.382	0.03541
60.449	0.02763	60.409	0.02953	60.402	0.02995	60.399	0.03019	60.397	0.03047	60.395	0.03082	60.393	0.03116	60.391	0.03157	60.39	0.03197	60.389	0.03241	60.387	0.03292	60.387	0.03344	60.385	0.03396	60.385	0.0346	60.384	0.0349	60.384	0.03563
60.451	0.02762	60.411	0.02953	60.404	0.02996	60.401	0.03021	60.398	0.0305	60.396	0.03087	60.394	0.03122	60.392	0.03165	60.391	0.03207	60.39	0.03253	60.389	0.03306	60.388	0.0336	60.387	0.03414	60.386	0.0348	60.385	0.03511	60.385	0.03585
60.452	0.02762	60.412	0.02954	60.405	0.02998	60.402	0.03024	60.4	0.03054	60.397	0.03092	60.395	0.03128	60.394	0.03174	60.392	0.03217	60.391	0.03265	60.39	0.03321	60.39	0.03376	60.388	0.03432	60.388	0.035	60.387	0.03532	60.386	0.03607
60.454	0.02761	60.414	0.02954	60.406	0.02999	60.403	0.03026	60.401	0.03058	60.399	0.03098	60.397	0.03135	60.395	0.03182	60.394	0.03228	60.393	0.03278	60.391	0.03336	60.391	0.03394	60.389	0.03451	60.389	0.0352	60.388	0.03553	60.388	0.0363
60.455	0.02762	60.415	0.02955	60.408	0.03001	60.405	0.03029	60.402	0.03062	60.4	0.03103	60.398	0.03143	60.396	0.03192	60.395	0.03239	60.394	0.03292	60.393	0.03351	60.392	0.03411	60.391	0.03471	60.39	0.03541	60.389	0.03575	60.389	0.03653
60.456	0.02763	60.416	0.02955	60.409	0.03003	60.406	0.03032	60.404	0.03066	60.401	0.03109	60.4	0.0315	60.398	0.03202	60.396	0.03251	60.395	0.03306	60.394	0.03368	60.394	0.03429	60.392	0.0349	60.392	0.03562	60.391	0.03597	60.39	0.03676
60.458	0.02765	60.418	0.02956	60.41	0.03005	60.407	0.03035	60.405	0.0307	60.403	0.03116	60.401	0.03159	60.399	0.03212	60.398	0.03264	60.397	0.0332	60.395	0.03385	60.395	0.03448	60.393	0.03511	60.393	0.03584	60.392	0.03619	60.392	0.037
60.459	0.02767	60.419	0.02956	60.412	0.03007	60.409	0.03038	60.407	0.03075	60.404	0.03122	60.402	0.03167	60.401	0.03223	60.399	0.03277	60.398	0.03336	60.397	0.03402	60.396	0.03467	60.395	0.03531	60.394	0.03606	60.393	0.03642	60.393	0.03724
60.461	0.02768	60.42	0.02957	60.413	0.03009	60.41	0.03042	60.408	0.0308	60.406	0.03129	60.404	0.03176	60.402	0.03234	60.4	0.0329	60.399	0.03351	60.398	0.0342	60.398	0.03487	60.396	0.03552	60.396	0.03628	60.395	0.03664	60.394	0.03748
60.462	0.02769	60.422	0.02958	60.414	0.03012	60.411	0.03045	60.409	0.03085	60.407	0.03137	60.405	0.03185	60.403	0.03246	60.402	0.03304	60.401	0.03368	60.399	0.03438	60.399	0.03507	60.398	0.03573	60.397	0.03651	60.396	0.03688	60.396	0.03772
60.463	0.0277	60.423	0.02959	60.416	0.03014	60.413	0.03049	60.411	0.03091	60.408	0.03144	60.406	0.03195	60.405	0.03258	60.403	0.03319	60.402	0.03384	60.401	0.03457	60.4	0.03527	60.399	0.03595	60.399	0.03674	60.397	0.03711	60.397	0.03797
60.465	0.02771	60.424	0.0296	60.417	0.03017	60.414	0.03053	60.412	0.03097	60.41	0.03153	60.408	0.03205	60.406	0.03271	60.405	0.03334	60.404	0.03402	60.402	0.03476	60.402	0.03548	60.4	0.03617	60.4	0.03697	60.399	0.03735	60.399	0.03822
60.466	0.02772	60.426	0.0296	60.419	0.0302	60.416	0.03057	60.413	0.03103	60.411	0.03161	60.409	0.03216	60.407	0.03285	60.406	0.0335	60.405	0.0342	60.403	0.03496	60.403	0.03569	60.402	0.03639	60.401	0.0372	60.4	0.03759	60.4	0.03847
60.468	0.02772	60.427	0.02961	60.42	0.03023	60.417	0.03062	60.415	0.03109	60.412	0.0317	60.41	0.03227	60.409	0.03299	60.407	0.03366	60.406	0.03438	60.405	0.03516	60.405	0.0359	60.403	0.03661	60.403	0.03744	60.401	0.03783	60.401	0.03872
60.469	0.02773	60.429	0.02963	60.421	0.03026	60.418	0.03067	60.416	0.03116	60.414	0.03179	60.412	0.03239	60.41	0.03313	60.409	0.03383	60.408	0.03457	60.406	0.03536	60.406	0.03611	60.404	0.03684	60.404	0.03767	60.403	0.03807	60.403	0.03897
60.471	0.02774	60.43	0.02964	60.423	0.03029	60.42	0.03072	60.417	0.03123	60.415	0.03189	60.413	0.03252	60.411	0.03328	60.41	0.034	60.409	0.03476	60.408	0.03556	60.407	0.03633	60.406	0.03707	60.405	0.03791	60.404	0.03832	60.404	0.03923
60.472	0.02775	60.431	0.02965	60.424	0.03033	60.421	0.03077	60.419	0.03131	60.416	0.03199	60.415	0.03264	60.413	0.03343	60.411	0.03418	60.41	0.03495	60.409	0.03577	60.409	0.03655	60.407	0.0373	60.407	0.03816	60.405	0.03857	60.405	0.03949
60.473	0.02776	60.433	0.02966	60.425	0.03037	60.422	0.03083	60.42	0.03138	60.418	0.0321	60.416	0.03278	60.414	0.0336	60.413	0.03436	60.412	0.03515	60.41	0.03598	60.41	0.03678	60.408	0.03753	60.408	0.0384	60.407	0.03882	60.407	0.03976
60.475	0.02776	60.434	0.02968	60.427	0.03041	60.424	0.03089	60.422	0.03147	60.419	0.03221	60.417	0.03292	60.415	0.03376	60.414	0.03454	60.413	0.03535	60.412	0.0362	60.411	0.037	60.41	0.03777	60.409	0.03865	60.408	0.03908	60.408	0.04002
60.476	0.02777	60.435	0.02969	60.428	0.03045	60.425	0.03095	60.423	0.03155	60.42	0.03233	60.419	0.03306	60.417	0.03393	60.415	0.03473	60.414	0.03555	60.413	0.03641	60.413	0.03723	60.411	0.03801	60.411	0.0389	60.41	0.03933	60.409	0.04029
60.478	0.02777	60.437	0.02971	60.429	0.03049	60.426	0.03101	60.424	0.03164	60.422	0.03245	60.42	0.03321	60.418	0.0341	60.417	0.03492	60.416	0.03576	60.414	0.03663	60.414	0.03746	60.412	0.03825	60.412	0.03915	60.411	0.03959	60.411	0.04056
60.479	0.02778	60.438	0.02973	60.431	0.03054	60.428	0.03108	60.426	0.03174	60.423	0.03258	60.421	0.03336	60.42	0.03428	60.418	0.03512	60.417	0.03596	60.416	0.03686	60.415	0.03769	60.414	0.03849	60.413	0.03941	60.412	0.03985	60.412	0.04083
60.48	0.02778	60.439	0.02974	60.432	0.03059	60.429	0.03116	60.427	0.03184	60.425	0.03271	60.423	0.03352	60.421	0.03446	60.419	0.03531	60.419	0.03618	60.417	0.03708	60.417	0.03793	60.415	0.03874	60.415	0.03966	60.414	0.04011	60.413	0.0411
60.482	0.02778	60.441	0.02976	60.434	0.03065	60.431	0.03123	60.428	0.03194	60.426	0.03285	60.424	0.03368	60.422	0.03465	60.421	0.03551	60.42	0.03639	60.418	0.03731	60.418	0.03817	60.417	0.03899	60.416	0.03992	60.415	0.04038	60.415	0.04138
60.483	0.02778	60.442	0.02979	60.435	0.0307	60.432	0.03131	60.43	0.03205	60.427	0.03299	60.425	0.03385	60.424	0.03483	60.422	0.03572	60.421	0.03661	60.42	0.03754	60.419	0.03841	60.418	0.03924	60.417	0.04018	60.416	0.04065	60.416	0.04165
60.485	0.02777	60.444	0.02981	60.436	0.03076	60.433	0.0314	60.431	0.03216	60.429	0.03314	60.427	0.03402	60.425	0.03503	60.424	0.03592	60.423	0.03682	60.421	0.03777	60.421	0.03865	60.419	0.03949	60.419	0.04045	60.418	0.04091	60.417	0.04193
60.486	0.02778	60.445	0.02983	60.438	0.03082	60.435	0.03148	60.432	0.03228	60.43	0.03329	60.428	0.03419	60.426	0.03522	60.425	0.03613	60.424	0.03705	60.422	0.038	60.422	0.03889	60.421	0.03975	60.42	0.04071	60.419	0.04118	60.419	0.0422
60.487	0.02779	60.446	0.02986	60.439	0.03088	60.436	0.03157	60.434	0.0324	60.431	0.03344	60.429	0.03437	60.428	0.03542	60.426	0.03634	60.425	0.03727	60.424	0.03824	60.423	0.03914	60.422	0.04	60.422	0.04098	60.42	0.04145	60.42	0.04248
60.489	0.0278	60.448	0.02989	60.44	0.03095	60.437	0.03167	60.435	0.03253	60.433	0.03361	60.431	0.03455	60.429	0.03561	60.428	0.03655	60.427	0.0375	60.425	0.03848	60.425	0.03939	60.423	0.04026	60.423	0.04125	60.422	0.04172	60.422	0.04275
60.49	0.02781	60.449	0.02991	60.442	0.03102	60.439	0.03177	60.436	0.03266	60.434	0.03377	60.432	0.03473	60.43	0.03582	60.429	0.03677	60.428	0.03772	60.427	0.03872	60.426	0.03964	60.425	0.04052	60.424	0.04152	60.423	0.042	60.423	0.04303
60.492	0.02782	60.45	0.02995	60.443	0.0311	60.44	0.03187	60.438	0.0328	60.435	0.03394	60.434	0.03492	60.432	0.03602	60.43	0.03699	60.429	0.03795	60.428	0.03896	60.428	0.03989	60.426	0.04078	60.426	0.04179	60.424	0.04227	60.424	0.0433
60.493	0.02783	60.452	0.02998	60.444	0.03118	60.441	0.03198	60.439	0.03294	60.437	0.03411	60.435	0.03511	60.433	0.03623	60.432	0.03721	60.431	0.03819	60.429	0.03921	60.429	0.04015	60.427	0.04105	60.427	0.04206	60.426	0.04254	60.426	0.04357
60.494	0.02784	60.453	0.03001	60.446	0.03126	60.443	0.0321	60.441	0.03309	60.438	0.03428	60.436	0.0353	60.434	0.03644	60.433	0.03743	60.432	0.03842	60.431	0.03945	60.43	0.04041	60.429	0.04131	60.428	0.04232	60.427	0.04281	60.427	0.04384
60.496	0.02785	60.454	0.03005	60.447	0.03135	60.444	0.03222	60.442	0.03324	60.44	0.03446	60.438	0.03549	60.436	0.03665	60.434	0.03766	60.433	0.03866	60.432	0.0397	60.432	0.04066	60.43	0.04157	60.43	0.04259	60.429	0.04308	60.428	0.04411
60.497	0.02786	60.456	0.03009	60.449	0.03144	60.446	0.03234	60.443	0.03339	60.441	0.03464	60.439	0.03569	60.437	0.03686	60.436	0.03788	60.435	0.0389	60.433	0.03995	60.433	0.04092	60.431	0.04184	60.431	0.04286	60.43	0.04335	60.43	0.04437
60.498	0.02787	60.457	0.03013	60.45	0.03153	60.447	0.03247	60.445	0.03355	60.442	0.03482	60.44	0.03589	60.439	0.03708	60.437	0.03811	60.436	0.03914	60.435	0.04021	60.434	0.04118	60.433	0.0421	60.432	0.04312	60.431	0.04361	60.431	0.04464
60.5	0.02788	60.459	0.03017	60.451	0.03163	60.448	0.0326	60.446	0.03371	60.444	0.03501	60.442	0.03609	60.44	0.0373	60.438	0.03835	60.437	0.03939	60.436	0.04046	60.436	0.04144	60.434	0.04236	60.434	0.04339	60.433	0.04388	60.432	0.0449
60.501	0.02789	60.46	0.03022	60.453	0.03173	60.45	0.03273	60.447	0.03388	60.445	0.0352	60.443	0.0363	60.441	0.03752	60.44	0.03858	60.439	0.03963	60.437	0.04071	60.437	0.0417	60.435	0.04263	60.435	0.04365	60.434	0.04414	60.434	0.04516
60.503	0.02789	60.461	0.03026	60.454	0.03184	60.451	0.03287	60.449	0.03404	60.446	0.03539	60.444	0.0365	60.443	0.03774	60.441	0.03882	60.44	0.03988	60.439	0.04097	60.438	0.04196	60.437	0.04289	60.436	0.04391	60.435	0.0444	60.435	0.04541
60.504	0.0279	60.463	0.03032	60.455	0.03195	60.452	0.03302	60.45	0.03422	60.448	0.03558	60.446	0.03671	60.444	0.03797	60.443	0.03906	60.442	0.04013	60.44	0.04123	60.44	0.04222	60.438	0.04315	60.438	0.04417	60.437	0.04466	60.436	0.04567
60.505	0.02789	60.464	0.03037	60.457	0.03207	60.454	0.03317	60.451	0.03439	60.449	0.03577	60.447	0.03692	60.445	0.03819	60.444	0.0393	60.443	0.04038	60.441	0.04148	60.441	0.04248	60.44	0.0434	60.439	0.04442	60.438	0.04491	60.438	0.04592
60.507	0.02789	60.465	0.03042	60.458	0.03219	60.455	0.03332	60.453	0.03457	60.45	0.03597	60.448	0.03714	60.447	0.03842	60.445	0.03954	60.444	0.04063	60.443	0.04174	60.442	0.04274	60.441	0.04366	60.44	0.04468	60.439	0.04517	60.439	0.04616
60.508	0.02789	60.467	0.03048	60.459	0.03231	60.456	0.03347	60.454	0.03474	60.452	0.03617	60.45	0.03735	60.448	0.03866	60.447	0.03978	60.446	0.04088	60.444	0.04199	60.444	0.04299	60.442	0.04391	60.442	0.04493	60.441	0.04542	60.44	0.0465
60.51	0.02788	60.468	0.03055	60.461	0.03244	60.458	0.03363	60.456	0.03493	60.453	0.03637	60.451	0.03757	60.449	0.03889	60.448	0.04003	60.447	0.04113	60.445	0.04224	60.445	0.04325	60.444	0.04417	60.443	0.04518	60.442	0.04567	60.442	0.04694
60.511	0.02788	60.469	0.03061	60.462	0.03257	60.459	0.03379	60.457	0.03511	60.454	0.03658	60.453	0.03779	60.451	0.03912	60.449	0.04027	60.448	0.04138	60.447	0.0425	60.446	0.0435	60.445	0.04442	60.445	0.04543	60.443	0.04591	60.443	0.04743
60.512	0.02789	60.471	0.03068	60.463	0.03271	60.46	0.03396	60.458	0.0353	60.456	0.03678	60.454	0.03802	60.452	0.03936	60.451	0.04052	60.45	0.04163	60.448	0.04275	60.448	0.04375	60.446	0.04466	60.446	0.04567	60.445	0.04619	60.444	0.04797
60.514	0.0279	60.472	0.03075	60.465	0.03285	60.462	0.03413	60.46	0.03548	60.457	0.03699	60.455	0.03824	60.453	0.0396	60.452	0.04076	60.451	0.04188	60.45	0.043	60.449	0.044	60.448	0.04491	60.447	0.04591	60.446	0.04659	60.446	0.04854
60.515	0.0279	60.474	0.03083	60.466	0.03299	60.463	0.0343	60.461	0.03567	60.459	0.03721	60.457	0.03847	60.455	0.03984	60.453	0.04101	60.452	0.04213	60.451	0.04325	60.451	0.04425	60.449	0.04515	60.449	0.04625	60.447	0.04706	60.447	0.04911
60.516	0.0279	60.475	0.0309	60.468	0.03314	60.465	0.03447	60.462	0.03587	60.46	0.03742	60.458	0.0387	60.456	0.04008	60.455	0.04126	60.454	0.04238	60.452	0.0435	60.452	0.04449	60.45	0.0454	60.45	0.04668	60.449	0.04758	60.448	0.04968
60.518	0.0279	60.476	0.03099	60.469	0.03329	60.466	0.03465	60.464	0.03606	60.461	0.03764	60.459	0.03893	60.458	0.04032	60.456	0.0415	60.455	0.04263	60.454	0.04374	60.453	0.04474	60.452	0.04564	60.451	0.04717	60.45	0.04813	60.449	0.05024
60.519	0.0279	60.478	0.03107	60.47	0.03345	60.467	0.03482	60.465	0.03626	60.463	0.03785	60.461	0.03916	60.459	0.04056	60.457	0.04175	60.456	0.04287	60.455	0.04399	60.455	0.04498	60.453	0.04591	60.452	0.04771	60.451	0.0487	60.45	0.05079
60.521	0.02791	60.479	0.03116	60.472	0.0336	60.469	0.035	60.466	0.03646	60.464	0.03807	60.462	0.03939	60.46	0.0408	60.459	0.04199	60.458	0.04312	60.456	0.04423	60.456	0.04522	60.454	0.0463	60.454	0.04826	60.452	0.04926	60.452	0.05133
60.522	0.02791	60.48	0.03126	60.473	0.03376	60.47	0.03519	60.468	0.03666	60.465	0.0383	60.463	0.03962	60.462	0.04104	60.46	0.04223	60.459	0.04336	60.458	0.04447	60.457	0.04545	60.456	0.04677	60.455	0.04882	60.454	0.04982	60.453	0.05186
60.523	0.02792	60.482	0.03135	60.474	0.03393	60.471	0.03537	60.469	0.03687	60.467	0.03852	60.465	0.03986	60.463	0.04128	60.461	0.04248	60.46	0.0436	60.459	0.04471	60.459	0.04572	60.457	0.04728	60.456	0.04937	60.455	0.05037	60.454	0.05238
60.525	0.02792	60.483	0.03145	60.476	0.03409	60.473	0.03556	60.47	0.03707	60.468	0.03875	60.466	0.04009	60.464	0.04152	60.463	0.04272	60.462	0.04384	60.46	0.04494	60.46	0.04609	60.458	0.04782	60.457	0.04991	60.456	0.0509	60.455	0.0529
60.526	0.02792	60.484	0.03156	60.477	0.03426	60.474	0.03574	60.472	0.03728	60.469	0.03897	60.467	0.04033	60.466	0.04176	60.464	0.04296	60.463	0.04408	60.462	0.04518	60.461	0.04655	60.459	0.04837	60.459	0.05044	60.457	0.05142	60.456	0.0534
60.527	0.02791	60.486	0.03167	60.478	0.03443	60.475	0.03593	60.473	0.03749	60.471	0.0392	60.469	0.04056	60.467	0.042	60.466	0.0432	60.465	0.04431	60.463	0.04541	60.463	0.04706	60.461	0.04892	60.46	0.05096	60.458	0.05194	60.457	0.0539
60.529	0.02791	60.487	0.03179	60.48	0.0346	60.477	0.03613	60.474	0.03771	60.472	0.03943	60.47	0.0408	60.468	0.04224	60.467	0.04343	60.466	0.04455	60.464	0.04573	60.464	0.04759	60.462	0.04945	60.461	0.05147	60.459	0.05245	60.458	0.05438
60.53	0.02791	60.489	0.0319	60.481	0.03477	60.478	0.03632	60.476	0.03792	60.473	0.03966	60.472	0.04103	60.47	0.04247	60.468	0.04367	60.467	0.04478	60.466	0.04615	60.465	0.04812	60.463	0.04998	60.462	0.05198	60.461	0.05296	60.46	0.05485
60.531	0.02791	60.49	0.03202	60.483	0.03495	60.48	0.03652	60.477	0.03814	60.475	0.03989	60.473	0.04127	60.471	0.04271	60.47	0.0439	60.469	0.04501	60.467	0.04663	60.466	0.04866	60.464	0.05049	60.463	0.05248	60.462	0.05345	60.461	0.05531
60.533	0.02791	60.491	0.03215	60.484	0.03513	60.481	0.03672	60.479	0.03836	60.476	0.04012	60.474	0.0415	60.472	0.04294	60.471	0.04413	60.47	0.04524	60.468	0.04715	60.468	0.04919	60.466	0.051	60.464	0.05297	60.463	0.05393	60.462	0.05577
60.534	0.02791	60.493	0.03228	60.485	0.03531	60.482	0.03693	60.48	0.03858	60.477	0.04035	60.476	0.04173	60.474	0.04318	60.472	0.04436	60.471	0.04557	60.47	0.04767	60.469	0.0497	60.467	0.05151	60.466	0.05344	60.464	0.05439	60.463	0.05622
60.536	0.02791	60.494	0.03241	60.487	0.03549	60.484	0.03713	60.481	0.0388	60.479	0.04058	60.477	0.04197	60.475	0.04341	60.474	0.04459	60.473	0.046	60.471	0.0482	60.47	0.05021	60.468	0.052	60.467	0.05391	60.465	0.05485	60.464	0.05666
60.537	0.02791	60.495	0.03254	60.488	0.03568	60.485	0.03734	60.483	0.03902	60.48	0.04081	60.478	0.0422	60.476	0.04364	60.475	0.04481	60.474	0.04648	60.472	0.04872	60.471	0.05071	60.469	0.05249	60.468	0.05436	60.466	0.0553	60.465	0.05709
60.538	0.0279	60.497	0.03268	60.489	0.03586	60.486	0.03755	60.484	0.03924	60.482	0.04104	60.48	0.04243	60.478	0.04386	60.476	0.04504	60.475	0.04698	60.473	0.04923	60.472	0.05121	60.47	0.05296	60.469	0.05481	60.467	0.05575	60.466	0.05751
60.54	0.0279	60.498	0.03282	60.491	0.03605	60.488	0.03776	60.485	0.03947	60.483	0.04127	60.481	0.04265	60.479	0.04409	60.478	0.04537	60.476	0.04749	60.474	0.04973	60.473	0.05169	60.471	0.05342	60.47	0.05526	60.468	0.05619	60.467	0.05793
60.541	0.0279	60.499	0.03297	60.492	0.03625	60.489	0.03797	60.487	0.03969	60.484	0.04149	60.482	0.04288	60.481	0.04432	60.479	0.04579	60.478	0.04801	60.476	0.05022	60.475	0.05217	60.472	0.05387	60.471	0.05569	60.469	0.05662	60.468	0.05833
60.542	0.02789	60.501	0.03312	60.493	0.03644	60.49	0.03818	60.488	0.03991	60.486	0.04172	60.484	0.04311	60.482	0.04454	60.48	0.04625	60.479	0.04851	60.477	0.05071	60.476	0.05263	60.473	0.05432	60.472	0.05612	60.47	0.05704	60.469	0.05873
60.544	0.02789	60.502	0.03326	60.495	0.03664	60.492	0.0384	60.489	0.04014	60.487	0.04194	60.485	0.04333	60.483	0.04476	60.482	0.04675	60.48	0.04901	60.478	0.0512	60.477	0.05309	60.474	0.05476	60.473	0.05654	60.471	0.05745	60.47	0.05912
60.545	0.02789	60.503	0.03342	60.496	0.03684	60.493	0.03861	60.491	0.04036	60.488	0.04217	60.486	0.04356	60.485	0.04505	60.483	0.04725	60.481	0.0495	60.479	0.05167	60.478	0.05353	60.476	0.05519	60.474	0.05695	60.472	0.05786	60.471	0.05949
60.547	0.02789	60.505	0.03357	60.497	0.03704	60.494	0.03883	60.492	0.04058	60.49	0.04239	60.488	0.04378	60.486	0.04544	60.484	0.04775	60.483	0.04999	60.48	0.05213	60.479	0.05397	60.477	0.05562	60.475	0.05735	60.473	0.05825	60.472	0.05986
60.548	0.02789	60.506	0.03373	60.499	0.03724	60.496	0.03905	60.493	0.0408	60.491	0.04261	60.489	0.044	60.487	0.04589	60.485	0.04824	60.484	0.05047	60.481	0.05258	60.48	0.0544	60.478	0.05604	60.476	0.05775	60.475	0.05864	60.473	0.06021
60.549	0.02789	60.508	0.03389	60.5	0.03745	60.497	0.03927	60.495	0.04103	60.492	0.04284	60.49	0.04422	60.488	0.04636	60.487	0.04872	60.485	0.05094	60.482	0.05301	60.481	0.05483	60.479	0.05645	60.477	0.05813	60.476	0.05901	60.474	0.06056
60.551	0.02789	60.509	0.03405	60.501	0.03765	60.498	0.03948	60.496	0.04125	60.494	0.04306	60.492	0.04444	60.49	0.04685	60.488	0.04921	60.486	0.0514	60.484	0.05345	60.482	0.05525	60.48	0.05685	60.478	0.05851	60.477	0.05938	60.475	0.0609
60.552	0.02789	60.51	0.03421	60.503	0.03786	60.5	0.0397	60.498	0.04147	60.495	0.04328	60.493	0.04469	60.491	0.04734	60.489	0.04969	60.487	0.05185	60.485	0.05388	60.483	0.05566	60.481	0.05724	60.479	0.05887	60.478	0.05973	60.476	0.06123
60.553	0.02788	60.512	0.03437	60.504	0.03807	60.501	0.03992	60.499	0.04169	60.496	0.04349	60.494	0.04505	60.492	0.04782	60.49	0.05016	60.488	0.05229	60.486	0.0543	60.484	0.05606	60.482	0.05763	60.48	0.05923	60.479	0.06008	60.477	0.06155
60.555	0.02788	60.513	0.03454	60.506	0.03828	60.503	0.04014	60.5	0.04191	60.498	0.04371	60.496	0.04547	60.493	0.0483	60.491	0.05062	60.489	0.05272	60.487	0.05472	60.485	0.05645	60.483	0.05801	60.481	0.05957	60.48	0.06041	60.478	0.06187
60.556	0.02789	60.514	0.03471	60.507	0.03849	60.504	0.04035	60.502	0.04212	60.499	0.04392	60.497	0.04593	60.495	0.04878	60.492	0.05107	60.491	0.05315	60.488	0.05513	60.487	0.05684	60.484	0.05837	60.482	0.05991	60.48	0.06074	60.479	0.06217
60.557	0.02789	60.516	0.03488	60.508	0.0387	60.505	0.04057	60.503	0.04234	60.5	0.04413	60.498	0.0464	60.496	0.04925	60.494	0.05151	60.492	0.05357	60.489	0.05553	60.488	0.05722	60.485	0.05873	60.483	0.06024	60.481	0.06107	60.48	0.06247
60.559	0.02789	60.517	0.03505	60.51	0.03891	60.507	0.04078	60.504	0.04256	60.502	0.04436	60.5	0.04687	60.497	0.04971	60.495	0.05194	60.493	0.05399	60.49	0.05592	60.489	0.05759	60.486	0.05907	60.484	0.06056	60.482	0.06138	60.481	0.06276
60.56	0.02789	60.518	0.03523	60.511	0.03913	60.508	0.041	60.506	0.04277	60.503	0.0447	60.501	0.04734	60.498	0.05017	60.496	0.05237	60.494	0.0544	60.491	0.05631	60.49	0.05795	60.487	0.05941	60.485	0.06088	60.483	0.06168	60.482	0.06304
60.562	0.02789	60.52	0.0354	60.512	0.03934	60.509	0.04121	60.507	0.04299	60.504	0.0451	60.502	0.04781	60.499	0.05061	60.497	0.05279	60.495	0.0548	60.492	0.05669	60.491	0.0583	60.488	0.05974	60.486	0.06118	60.484	0.06198	60.483	0.06332
60.563	0.0279	60.521	0.03558	60.514	0.03955	60.511	0.04143	60.508	0.0432	60.506	0.04553	60.503	0.04827	60.501	0.05105	60.498	0.0532	60.496	0.05519	60.493	0.05706	60.492	0.05865	60.489	0.06006	60.487	0.06148	60.485	0.06226	60.484	0.06359
60.564	0.0279	60.522	0.03576	60.515	0.03976	60.512	0.04164	60.51	0.04341	60.507	0.04599	60.505	0.04874	60.502	0.05147	60.499	0.05361	60.497	0.05558	60.494	0.05742	60.493	0.05898	60.49	0.06038	60.488	0.06176	60.486	0.06254	60.485	0.06385
60.566	0.0279	60.524	0.03595	60.516	0.03997	60.513	0.04185	60.511	0.04362	60.508	0.04645	60.506	0.04919	60.503	0.05189	60.5	0.05402	60.498	0.05596	60.495	0.05776	60.494	0.05931	60.491	0.06068	60.489	0.06204	60.487	0.06282	60.486	0.06411
60.567	0.02791	60.525	0.03613	60.518	0.04018	60.515	0.04206	60.512	0.04382	60.51	0.0469	60.507	0.04964	60.504	0.0523	60.501	0.05441	60.499	0.05633	60.496	0.05811	60.495	0.05963	60.492	0.06098	60.49	0.06232	60.488	0.06309	60.486	0.06436
60.568	0.02792	60.527	0.03632	60.519	0.04039	60.516	0.04227	60.514	0.04405	60.511	0.04736	60.508	0.05007	60.505	0.05272	60.502	0.0548	60.5	0.05669	60.497	0.05844	60.496	0.05994	60.493	0.06126	60.491	0.06259	60.489	0.06335	60.487	0.0646
60.57	0.02792	60.528	0.03651	60.52	0.0406	60.517	0.04248	60.515	0.04438	60.512	0.04782	60.509	0.0505	60.506	0.05312	60.503	0.05518	60.501	0.05705	60.498	0.05876	60.497	0.06024	60.494	0.06154	60.492	0.06285	60.49	0.0636	60.488	0.06485
60.571	0.02793	60.529	0.0367	60.522	0.04081	60.519	0.04269	60.516	0.04476	60.513	0.04828	60.51	0.05091	60.507	0.05352	60.504	0.05555	60.502	0.05739	60.499	0.05908	60.498	0.06053	60.495	0.06182	60.493	0.0631	60.491	0.06385	60.489	0.06508
60.572	0.02794	60.531	0.0369	60.523	0.04102	60.52	0.0429	60.518	0.04518	60.514	0.04872	60.511	0.05132	60.508	0.0539	60.506	0.05592	60.503	0.05773	60.5	0.05939	60.499	0.06081	60.496	0.06208	60.494	0.06335	60.492	0.06409	60.49	0.06532
60.574	0.02795	60.532	0.03709	60.525	0.04123	60.521	0.0431	60.519	0.04562	60.516	0.04916	60.513	0.05173	60.509	0.05429	60.507	0.05628	60.504	0.05805	60.501	0.05969	60.5	0.06109	60.497	0.06234	60.495	0.06359	60.493	0.06433	60.491	0.06563
60.575	0.02796	60.533	0.03729	60.526	0.04143	60.523	0.0433	60.52	0.04606	60.517	0.04959	60.514	0.05214	60.51	0.05467	60.508	0.05663	60.505	0.05837	60.502	0.05998	60.5	0.06136	60.498	0.0626	60.496	0.06383	60.494	0.06457	60.492	0.06599
60.577	0.02797	60.535	0.03748	60.527	0.04164	60.524	0.04351	60.521	0.0465	60.518	0.05001	60.515	0.05253	60.511	0.05504	60.509	0.05697	60.506	0.05869	60.503	0.06026	60.501	0.06163	60.499	0.06284	60.497	0.06406	60.495	0.0648	60.493	0.0664
60.578	0.02798	60.536	0.03768	60.529	0.04185	60.526	0.04373	60.523	0.04695	60.519	0.05042	60.516	0.05292	60.513	0.0554	60.51	0.0573	60.507	0.05899	60.504	0.06054	60.502	0.06189	60.499	0.06308	60.498	0.06429	60.496	0.06503	60.494	0.06684
60.579	0.02799	60.537	0.03788	60.53	0.04205	60.527	0.04404	60.524	0.0474	60.52	0.05082	60.517	0.05331	60.514	0.05576	60.511	0.05763	60.508	0.05928	60.505	0.06081	60.503	0.06214	60.5	0.06332	60.498	0.06451	60.496	0.06532	60.495	0.0673
60.581	0.02801	60.539	0.03808	60.531	0.04225	60.528	0.04441	60.525	0.04784	60.521	0.05122	60.518	0.05368	60.515	0.0561	60.512	0.05794	60.509	0.05957	60.506	0.06107	60.504	0.06238	60.501	0.06355	60.499	0.06476	60.497	0.06567	60.495	0.06779
60.582	0.02803	60.54	0.03827	60.533	0.04246	60.529	0.04482	60.526	0.04828	60.522	0.05162	60.519	0.05406	60.516	0.05644	60.513	0.05825	60.51	0.05985	60.507	0.06133	60.505	0.06262	60.502	0.06378	60.5	0.06507	60.498	0.06608	60.496	0.0683
60.583	0.02804	60.541	0.03847	60.534	0.04266	60.531	0.04524	60.528	0.0487	60.524	0.05201	60.52	0.05442	60.517	0.05677	60.514	0.05855	60.511	0.06012	60.508	0.06158	60.506	0.06285	60.503	0.064	60.501	0.06544	60.499	0.06651	60.497	0.06883
60.585	0.02806	60.543	0.03867	60.535	0.04286	60.532	0.04567	60.529	0.04912	60.525	0.0524	60.521	0.05478	60.518	0.05709	60.515	0.05884	60.512	0.06038	60.509	0.06182	60.507	0.06308	60.504	0.06422	60.502	0.06585	60.5	0.06698	60.498	0.06937
60.586	0.02808	60.544	0.03887	60.537	0.04305	60.533	0.04611	60.53	0.04953	60.526	0.05278	60.522	0.05513	60.519	0.0574	60.516	0.05912	60.513	0.06064	60.51	0.06206	60.508	0.06331	60.505	0.06448	60.503	0.0663	60.501	0.06747	60.499	0.06991
60.587	0.0281	60.546	0.03907	60.538	0.04325	60.535	0.04655	60.531	0.04993	60.527	0.05315	60.523	0.05547	60.52	0.05771	60.517	0.0594	60.514	0.0609	60.511	0.06229	60.509	0.06353	60.506	0.06481	60.504	0.06677	60.502	0.06798	60.499	0.07046
60.589	0.02812	60.547	0.03927	60.539	0.0435	60.536	0.04699	60.532	0.05033	60.528	0.05352	60.524	0.0558	60.521	0.05801	60.518	0.05967	60.515	0.06114	60.512	0.06251	60.51	0.06375	60.507	0.0652	60.505	0.06727	60.502	0.06851	60.5	0.07102
60.59	0.02815	60.548	0.03947	60.541	0.04383	60.537	0.04742	60.533	0.05073	60.529	0.05388	60.525	0.05613	60.522	0.0583	60.519	0.05993	60.516	0.06138	60.513	0.06274	60.511	0.06398	60.508	0.06562	60.505	0.06779	60.503	0.06905	60.501	0.07157
60.592	0.02818	60.55	0.03966	60.542	0.0442	60.538	0.04785	60.534	0.05112	60.53	0.05424	60.526	0.05645	60.523	0.05858	60.52	0.06019	60.517	0.06162	60.514	0.06296	60.512	0.06428	60.509	0.06607	60.506	0.06833	60.504	0.0696	60.502	0.07212
60.593	0.0282	60.551	0.03986	60.543	0.0446	60.539	0.04827	60.536	0.0515	60.531	0.05459	60.528	0.05676	60.524	0.05885	60.521	0.06044	60.518	0.06184	60.515	0.06317	60.513	0.06465	60.509	0.06656	60.507	0.06887	60.505	0.07015	60.502	0.07266
60.594	0.02823	60.552	0.04006	60.545	0.04501	60.541	0.04867	60.537	0.05188	60.532	0.05492	60.529	0.05706	60.525	0.05912	60.521	0.06068	60.519	0.06207	60.515	0.06338	60.513	0.06506	60.51	0.06706	60.508	0.06942	60.506	0.0707	60.503	0.0732
60.596	0.02827	60.554	0.04025	60.546	0.04543	60.542	0.04908	60.538	0.05225	60.533	0.05525	60.53	0.05736	60.526	0.05938	60.522	0.06092	60.52	0.06229	60.516	0.06362	60.514	0.0655	60.511	0.06759	60.509	0.06997	60.506	0.07125	60.504	0.07374
60.597	0.0283	60.555	0.04045	60.547	0.04586	60.543	0.04947	60.539	0.05262	60.534	0.05558	60.531	0.05764	60.527	0.05963	60.523	0.06115	60.521	0.06251	60.517	0.06392	60.515	0.06598	60.512	0.06813	60.509	0.07052	60.507	0.0718	60.505	0.07427
60.598	0.02834	60.556	0.04064	60.548	0.04629	60.544	0.04987	60.54	0.05299	60.535	0.0559	60.532	0.05792	60.528	0.05988	60.524	0.06137	60.522	0.06272	60.518	0.06428	60.516	0.06647	60.513	0.06868	60.51	0.07107	60.508	0.07234	60.505	0.0748
60.6	0.02838	60.558	0.04084	60.55	0.04672	60.545	0.05026	60.541	0.05335	60.536	0.05621	60.533	0.05819	60.529	0.06012	60.525	0.0616	60.522	0.06293	60.519	0.06469	60.517	0.06699	60.513	0.06923	60.511	0.07162	60.509	0.07288	60.506	0.07532
60.601	0.02842	60.559	0.04103	60.551	0.04714	60.546	0.05064	60.542	0.0537	60.537	0.05651	60.534	0.05845	60.53	0.06036	60.526	0.06182	60.523	0.06317	60.52	0.06514	60.518	0.06752	60.514	0.06978	60.512	0.07217	60.509	0.07341	60.507	0.07585
60.602	0.02846	60.56	0.04123	60.552	0.04755	60.547	0.05102	60.543	0.05404	60.538	0.0568	60.535	0.05871	60.531	0.06059	60.527	0.06203	60.524	0.06345	60.521	0.06561	60.518	0.06807	60.515	0.07033	60.512	0.07271	60.51	0.07394	60.508	0.07637
60.604	0.0285	60.562	0.04142	60.553	0.04795	60.549	0.0514	60.544	0.05438	60.539	0.05708	60.535	0.05897	60.531	0.06082	60.528	0.06224	60.525	0.0638	60.522	0.06611	60.519	0.06861	60.516	0.07088	60.513	0.07324	60.511	0.07447	60.508	0.0769
60.605	0.02855	60.563	0.04161	60.554	0.04835	60.55	0.05177	60.545	0.05471	60.54	0.05736	60.536	0.05921	60.532	0.06104	60.529	0.06245	60.526	0.0642	60.523	0.06663	60.52	0.06916	60.517	0.07142	60.514	0.07377	60.512	0.075	60.509	0.07742
60.607	0.0286	60.564	0.0418	60.556	0.04875	60.551	0.05214	60.546	0.05503	60.541	0.05763	60.537	0.05945	60.533	0.06126	60.53	0.06269	60.527	0.06465	60.523	0.06716	60.521	0.06971	60.517	0.07196	60.515	0.07431	60.512	0.07553	60.51	0.07794
60.608	0.02865	60.566	0.042	60.557	0.04914	60.552	0.0525	60.547	0.05535	60.542	0.0579	60.538	0.05969	60.534	0.06148	60.531	0.06296	60.528	0.06512	60.524	0.06772	60.522	0.07026	60.518	0.07249	60.515	0.07484	60.513	0.07606	60.51	0.07846
60.609	0.02871	60.567	0.04218	60.558	0.04952	60.553	0.05286	60.548	0.05565	60.543	0.05815	60.539	0.05992	60.535	0.06169	60.532	0.06329	60.529	0.06562	60.525	0.06828	60.522	0.07081	60.519	0.07302	60.516	0.07537	60.514	0.07658	60.511	0.07896
60.611	0.02877	60.569	0.04237	60.559	0.04991	60.554	0.05321	60.549	0.05595	60.544	0.05841	60.54	0.06014	60.536	0.0619	60.533	0.06368	60.53	0.06614	60.526	0.06884	60.523	0.07135	60.52	0.07354	60.517	0.07589	60.515	0.07711	60.512	0.07944
60.612	0.02882	60.57	0.04256	60.56	0.05028	60.555	0.05355	60.55	0.05625	60.545	0.05865	60.541	0.06036	60.537	0.06213	60.534	0.06411	60.53	0.06667	60.526	0.06939	60.524	0.07189	60.52	0.07407	60.518	0.07641	60.515	0.07763	60.513	0.07992
60.613	0.02889	60.571	0.04284	60.561	0.05065	60.556	0.05388	60.551	0.05653	60.546	0.0589	60.542	0.06058	60.538	0.06239	60.534	0.06458	60.531	0.06722	60.527	0.06995	60.525	0.07242	60.521	0.07459	60.518	0.07693	60.516	0.07814	60.513	0.08038
60.615	0.02895	60.573	0.04317	60.562	0.05102	60.557	0.05422	60.552	0.05681	60.547	0.05913	60.543	0.06079	60.539	0.06268	60.535	0.06507	60.532	0.06778	60.528	0.0705	60.525	0.07295	60.522	0.07511	60.519	0.07744	60.517	0.07864	60.514	0.08083
60.616	0.02902	60.574	0.04353	60.563	0.05139	60.558	0.05454	60.553	0.05708	60.548	0.05936	60.544	0.061	60.54	0.06302	60.536	0.06558	60.533	0.06834	60.529	0.07105	60.526	0.07348	60.522	0.07563	60.52	0.07795	60.517	0.07912	60.515	0.08126
60.617	0.02909	60.575	0.04392	60.565	0.05175	60.559	0.05486	60.554	0.05735	60.549	0.05959	60.545	0.06121	60.541	0.06343	60.537	0.06611	60.534	0.0689	60.53	0.07159	60.527	0.07401	60.523	0.07614	60.52	0.07845	60.518	0.07959	60.515	0.08168
60.619	0.02916	60.576	0.04432	60.566	0.05211	60.56	0.05517	60.555	0.05761	60.55	0.05981	60.546	0.06143	60.542	0.06387	60.538	0.06666	60.534	0.06946	60.53	0.07212	60.528	0.07453	60.524	0.07665	60.521	0.07893	60.519	0.08005	60.516	0.08208
60.62	0.02924	60.578	0.04474	60.567	0.05246	60.561	0.05547	60.556	0.05787	60.551	0.06003	60.547	0.06168	60.542	0.06435	60.539	0.06722	60.535	0.07001	60.531	0.07265	60.528	0.07505	60.525	0.07716	60.522	0.0794	60.519	0.08049	60.517	0.08246
60.622	0.02932	60.579	0.04515	60.568	0.05281	60.562	0.05577	60.557	0.05812	60.552	0.06025	60.548	0.06195	60.543	0.06486	60.539	0.06779	60.536	0.07056	60.532	0.07318	60.529	0.07557	60.525	0.07766	60.522	0.07986	60.52	0.08092	60.517	0.08283
60.623	0.0294	60.58	0.04557	60.569	0.05315	60.563	0.05606	60.558	0.05837	60.553	0.06046	60.549	0.06224	60.544	0.06539	60.54	0.06836	60.537	0.07111	60.532	0.07371	60.53	0.07609	60.526	0.07815	60.523	0.0803	60.521	0.08133	60.518	0.08319
60.624	0.02948	60.581	0.04597	60.57	0.05348	60.564	0.05634	60.559	0.05861	60.554	0.06067	60.55	0.06259	60.545	0.06593	60.541	0.06892	60.537	0.07165	60.533	0.07423	60.53	0.07659	60.527	0.07862	60.524	0.08073	60.521	0.08173	60.519	0.08354
60.626	0.02957	60.583	0.04638	60.571	0.05381	60.565	0.05662	60.56	0.05884	60.555	0.06089	60.551	0.06299	60.546	0.06649	60.542	0.06949	60.538	0.07218	60.534	0.07475	60.531	0.07709	60.527	0.07909	60.524	0.08114	60.522	0.08211	60.519	0.08387
60.627	0.02966	60.584	0.04677	60.572	0.05413	60.566	0.05689	60.561	0.05908	60.556	0.06114	60.551	0.06344	60.547	0.06705	60.542	0.07005	60.539	0.07271	60.535	0.07527	60.532	0.07758	60.528	0.07954	60.525	0.08154	60.523	0.08247	60.52	0.08419
60.628	0.02975	60.585	0.04717	60.573	0.05445	60.567	0.05716	60.562	0.05931	60.557	0.06141	60.552	0.06392	60.547	0.06763	60.543	0.0706	60.54	0.07324	60.535	0.07578	60.532	0.07805	60.529	0.07998	60.526	0.08192	60.523	0.08283	60.521	0.08449
60.63	0.02985	60.586	0.04756	60.574	0.05476	60.568	0.05742	60.563	0.05953	60.558	0.0617	60.553	0.06442	60.548	0.0682	60.544	0.07115	60.54	0.07376	60.536	0.07629	60.533	0.07851	60.529	0.08041	60.526	0.08229	60.524	0.08317	60.521	0.08479
60.631	0.02994	60.587	0.04795	60.575	0.05506	60.569	0.05768	60.564	0.05976	60.559	0.06203	60.554	0.06493	60.549	0.06877	60.545	0.07169	60.541	0.07427	60.537	0.07679	60.534	0.07897	60.53	0.08082	60.527	0.08264	60.525	0.08351	60.522	0.0851
60.632	0.03004	60.589	0.04833	60.576	0.05536	60.57	0.05793	60.565	0.05998	60.56	0.0624	60.555	0.06547	60.55	0.06934	60.545	0.07222	60.542	0.07479	60.537	0.07728	60.535	0.07941	60.531	0.08122	60.528	0.08298	60.526	0.08382	60.523	0.08544
60.634	0.03014	60.59	0.04871	60.577	0.05565	60.571	0.05818	60.566	0.06021	60.56	0.06283	60.556	0.06602	60.55	0.0699	60.546	0.07275	60.542	0.0753	60.538	0.07775	60.535	0.07984	60.531	0.0816	60.528	0.08331	60.526	0.08413	60.523	0.0858
60.635	0.03025	60.591	0.04909	60.578	0.05593	60.572	0.05842	60.567	0.06044	60.561	0.06329	60.556	0.06658	60.551	0.07046	60.547	0.07328	60.543	0.07581	60.539	0.07822	60.536	0.08025	60.532	0.08197	60.529	0.08362	60.527	0.08442	60.524	0.08618
60.637	0.03035	60.592	0.04947	60.579	0.05622	60.573	0.05866	60.568	0.06071	60.562	0.06379	60.557	0.06715	60.552	0.07101	60.548	0.0738	60.544	0.07631	60.539	0.07867	60.537	0.08066	60.533	0.08232	60.53	0.08392	60.528	0.08474	60.525	0.08656
60.638	0.03046	60.593	0.04984	60.58	0.05649	60.574	0.0589	60.569	0.061	60.563	0.0643	60.558	0.06772	60.553	0.07156	60.548	0.07432	60.544	0.0768	60.54	0.07911	60.537	0.08105	60.533	0.08265	60.531	0.08421	60.528	0.08508	60.525	0.08696
60.639	0.03057	60.594	0.05021	60.581	0.05676	60.575	0.05914	60.57	0.06132	60.564	0.06484	60.559	0.06829	60.553	0.0721	60.549	0.07483	60.545	0.07728	60.541	0.07955	60.538	0.08143	60.534	0.08298	60.531	0.08451	60.529	0.08544	60.526	0.08737
60.641	0.03068	60.595	0.05058	60.582	0.05703	60.576	0.05938	60.571	0.06169	60.565	0.06539	60.56	0.06885	60.554	0.07263	60.55	0.07534	60.546	0.07774	60.542	0.07997	60.539	0.08178	60.535	0.08328	60.532	0.08483	60.53	0.08582	60.527	0.08779
60.642	0.03079	60.596	0.05095	60.583	0.05729	60.577	0.05961	60.572	0.0621	60.565	0.06596	60.56	0.06941	60.555	0.07317	60.55	0.07585	60.547	0.0782	60.542	0.08038	60.539	0.08213	60.535	0.08358	60.533	0.08517	60.53	0.08621	60.527	0.08821
60.643	0.03091	60.597	0.05131	60.584	0.05755	60.578	0.05985	60.573	0.06256	60.566	0.06653	60.561	0.06996	60.556	0.07369	60.551	0.07634	60.547	0.07864	60.543	0.08077	60.54	0.08246	60.536	0.08386	60.533	0.08554	60.531	0.08661	60.528	0.08864
60.645	0.03103	60.599	0.05167	60.585	0.05781	60.579	0.0601	60.573	0.06305	60.567	0.06711	60.562	0.07051	60.556	0.07421	60.552	0.07683	60.548	0.07908	60.544	0.08115	60.541	0.08277	60.537	0.08416	60.534	0.08592	60.532	0.08703	60.529	0.08907
60.646	0.03114	60.6	0.05202	60.586	0.05806	60.58	0.06039	60.574	0.06357	60.568	0.06769	60.563	0.07105	60.557	0.07473	60.552	0.0773	60.549	0.0795	60.544	0.08152	60.541	0.08307	60.538	0.08449	60.535	0.08631	60.532	0.08744	60.529	0.08951
60.647	0.03126	60.601	0.05237	60.587	0.05831	60.581	0.0607	60.575	0.06411	60.569	0.06827	60.563	0.07159	60.558	0.07523	60.553	0.07776	60.549	0.07991	60.545	0.08186	60.542	0.08335	60.538	0.08484	60.535	0.08671	60.533	0.08787	60.53	0.08995
60.649	0.03139	60.602	0.05272	60.588	0.05856	60.582	0.06103	60.576	0.06467	60.569	0.06884	60.564	0.07212	60.558	0.07573	60.554	0.07821	60.55	0.08031	60.546	0.0822	60.543	0.08363	60.539	0.08521	60.536	0.08712	60.534	0.0883	60.531	0.0904
60.65	0.03151	60.603	0.05306	60.589	0.0588	60.583	0.06138	60.577	0.06525	60.57	0.06941	60.565	0.07265	60.559	0.07623	60.554	0.07865	60.551	0.08069	60.546	0.08252	60.543	0.08393	60.54	0.08559	60.537	0.08754	60.534	0.08873	60.531	0.09084
60.651	0.03164	60.604	0.0534	60.59	0.05905	60.584	0.06179	60.578	0.06584	60.571	0.06997	60.565	0.07317	60.56	0.07671	60.555	0.07908	60.551	0.08106	60.547	0.08282	60.544	0.08426	60.54	0.08598	60.537	0.08796	60.535	0.08917	60.532	0.09129
60.653	0.03176	60.605	0.05373	60.591	0.0593	60.585	0.06223	60.578	0.06644	60.572	0.07052	60.566	0.07369	60.56	0.07719	60.556	0.0795	60.552	0.08142	60.548	0.08311	60.545	0.08461	60.541	0.08639	60.538	0.08839	60.535	0.08961	60.532	0.09174
60.654	0.03189	60.606	0.05406	60.592	0.05956	60.585	0.06272	60.579	0.06705	60.572	0.07107	60.567	0.0742	60.561	0.07765	60.557	0.07991	60.553	0.08175	60.548	0.08338	60.545	0.08498	60.542	0.0868	60.538	0.08882	60.536	0.09005	60.533	0.09219
60.656	0.03202	60.607	0.05438	60.593	0.05985	60.586	0.06324	60.58	0.06765	60.573	0.07162	60.567	0.0747	60.562	0.07811	60.557	0.0803	60.553	0.08207	60.549	0.08366	60.546	0.08536	60.542	0.08722	60.539	0.08925	60.537	0.0905	60.534	0.09264
60.657	0.03215	60.608	0.0547	60.594	0.06016	60.587	0.06379	60.581	0.06825	60.574	0.07216	60.568	0.07519	60.562	0.07855	60.558	0.08068	60.554	0.08238	60.55	0.08398	60.547	0.08575	60.543	0.08765	60.54	0.08969	60.537	0.09094	60.534	0.09309
60.658	0.03229	60.609	0.05501	60.595	0.0605	60.588	0.06436	60.581	0.06885	60.574	0.07269	60.569	0.07568	60.563	0.07899	60.559	0.08105	60.555	0.08266	60.55	0.08431	60.547	0.08615	60.543	0.08807	60.54	0.09013	60.538	0.09138	60.535	0.09354
60.66	0.03242	60.61	0.05532	60.596	0.06085	60.589	0.06495	60.582	0.06944	60.575	0.07322	60.57	0.07616	60.564	0.07941	60.559	0.08139	60.555	0.08293	60.551	0.08467	60.548	0.08657	60.544	0.0885	60.541	0.09057	60.539	0.09183	60.536	0.094
60.661	0.03256	60.611	0.05563	60.597	0.06123	60.59	0.06555	60.583	0.07003	60.576	0.07374	60.57	0.07662	60.564	0.07982	60.56	0.08172	60.556	0.08321	60.552	0.08504	60.549	0.08698	60.545	0.08894	60.542	0.091	60.539	0.09227	60.536	0.09446
60.662	0.0327	60.612	0.05594	60.597	0.06166	60.59	0.06617	60.584	0.07061	60.577	0.07425	60.571	0.07708	60.565	0.08022	60.561	0.08203	60.557	0.08351	60.552	0.08542	60.549	0.08741	60.545	0.08937	60.542	0.09144	60.54	0.09272	60.537	0.09492
60.664	0.03284	60.613	0.05624	60.598	0.06213	60.591	0.06679	60.584	0.07118	60.577	0.07476	60.572	0.07752	60.566	0.0806	60.561	0.08233	60.557	0.08384	60.553	0.08582	60.55	0.08783	60.546	0.0898	60.543	0.09188	60.54	0.09316	60.537	0.09538
60.665	0.03298	60.614	0.05654	60.599	0.06264	60.592	0.06742	60.585	0.07175	60.578	0.07526	60.572	0.07796	60.566	0.08096	60.562	0.0826	60.558	0.08418	60.554	0.08622	60.551	0.08826	60.547	0.09024	60.544	0.09232	60.541	0.09361	60.538	0.09585
60.666	0.03313	60.615	0.05684	60.6	0.06319	60.593	0.06805	60.586	0.07231	60.579	0.07574	60.573	0.07838	60.567	0.08131	60.563	0.08286	60.559	0.08455	60.554	0.08663	60.551	0.08869	60.547	0.09067	60.544	0.09276	60.542	0.09406	60.539	0.09632
60.668	0.03327	60.616	0.05714	60.601	0.06377	60.593	0.06866	60.586	0.07286	60.579	0.07622	60.574	0.0788	60.568	0.08164	60.563	0.08313	60.559	0.08492	60.555	0.08705	60.552	0.08912	60.548	0.09111	60.545	0.0932	60.542	0.09451	60.539	0.0968
60.669	0.03342	60.617	0.05744	60.602	0.06437	60.594	0.06928	60.587	0.07341	60.58	0.07668	60.574	0.0792	60.569	0.08196	60.564	0.08343	60.56	0.08531	60.556	0.08747	60.553	0.08955	60.549	0.09154	60.545	0.09364	60.543	0.09496	60.54	0.09728
60.67	0.03357	60.618	0.05773	60.603	0.065	60.595	0.06988	60.588	0.07396	60.581	0.07714	60.575	0.07959	60.569	0.08225	60.565	0.08374	60.561	0.08571	60.556	0.08789	60.553	0.08999	60.549	0.09197	60.546	0.09408	60.543	0.09542	60.54	0.09777
60.672	0.03372	60.619	0.05803	60.603	0.06564	60.596	0.07048	60.589	0.0745	60.581	0.07759	60.576	0.07996	60.57	0.08253	60.565	0.08408	60.561	0.08611	60.557	0.08832	60.554	0.09042	60.55	0.09241	60.547	0.09453	60.544	0.09588	60.541	0.09826
60.673	0.03387	60.62	0.05832	60.604	0.06629	60.596	0.07108	60.589	0.07503	60.582	0.07803	60.576	0.08032	60.571	0.08279	60.566	0.08444	60.562	0.08653	60.558	0.08874	60.554	0.09084	60.55	0.09284	60.547	0.09498	60.545	0.09635	60.541	0.09875
60.675	0.03402	60.621	0.05862	60.605	0.06695	60.597	0.07167	60.59	0.07556	60.583	0.07846	60.577	0.08066	60.571	0.08305	60.567	0.08481	60.563	0.08694	60.558	0.08917	60.555	0.09127	60.551	0.09328	60.548	0.09543	60.545	0.09682	60.542	0.09924
60.676	0.03417	60.622	0.05892	60.606	0.06761	60.598	0.07226	60.591	0.07608	60.583	0.07887	60.578	0.08098	60.572	0.08335	60.567	0.08519	60.563	0.08736	60.559	0.08959	60.556	0.0917	60.552	0.09371	60.548	0.09589	60.546	0.0973	60.543	0.09974
60.677	0.03433	60.623	0.05924	60.606	0.06827	60.598	0.07284	60.591	0.07658	60.584	0.07928	60.578	0.08129	60.573	0.08367	60.568	0.08558	60.564	0.08778	60.559	0.09002	60.556	0.09213	60.552	0.09415	60.549	0.09635	60.546	0.09777	60.543	0.10025
60.679	0.03448	60.624	0.0596	60.607	0.06892	60.599	0.07342	60.592	0.07708	60.585	0.07967	60.579	0.08158	60.573	0.08401	60.569	0.08598	60.565	0.0882	60.56	0.09044	60.557	0.09255	60.553	0.09459	60.549	0.09681	60.547	0.09826	60.544	0.10076
60.68	0.03464	60.625	0.05998	60.608	0.06955	60.6	0.07399	60.593	0.07756	60.585	0.08004	60.58	0.08185	60.574	0.08436	60.569	0.08639	60.565	0.08862	60.561	0.09087	60.558	0.09298	60.553	0.09503	60.55	0.09728	60.547	0.09874	60.544	0.10127
60.681	0.03479	60.626	0.06037	60.609	0.07018	60.601	0.07455	60.593	0.07804	60.586	0.0804	60.58	0.0821	60.575	0.08473	60.57	0.0868	60.566	0.08904	60.561	0.09129	60.558	0.09341	60.554	0.09548	60.551	0.09776	60.548	0.09924	60.545	0.10178
60.683	0.03495	60.627	0.06079	60.609	0.0708	60.601	0.07512	60.594	0.0785	60.587	0.08074	60.581	0.08238	60.575	0.08511	60.571	0.08721	60.567	0.08946	60.562	0.09171	60.559	0.09384	60.555	0.09593	60.551	0.09824	60.549	0.09973	60.545	0.10229
60.684	0.03511	60.628	0.06122	60.61	0.07141	60.602	0.07567	60.595	0.07896	60.587	0.08106	60.582	0.08268	60.576	0.0855	60.571	0.08762	60.567	0.08988	60.563	0.09213	60.559	0.09428	60.555	0.09639	60.552	0.09872	60.549	0.10023	60.546	0.1028
60.685	0.03526	60.629	0.06166	60.611	0.07201	60.603	0.07622	60.595	0.0794	60.588	0.08136	60.582	0.08301	60.577	0.0859	60.572	0.08804	60.568	0.0903	60.563	0.09256	60.56	0.09471	60.556	0.09684	60.552	0.0992	60.55	0.10073	60.546	0.10331
60.687	0.03542	60.629	0.06214	60.611	0.07261	60.603	0.07677	60.596	0.07983	60.589	0.08164	60.583	0.08335	60.577	0.08631	60.573	0.08845	60.568	0.09072	60.564	0.09298	60.56	0.09515	60.556	0.09731	60.553	0.09969	60.55	0.10124	60.547	0.10382
60.688	0.03558	60.63	0.06268	60.612	0.07321	60.604	0.0773	60.597	0.08024	60.589	0.08191	60.584	0.08371	60.578	0.08672	60.573	0.08887	60.569	0.09113	60.564	0.0934	60.561	0.0956	60.557	0.09778	60.553	0.10019	60.551	0.10175	60.548	0.10432
60.689	0.03574	60.631	0.06326	60.613	0.07381	60.605	0.07782	60.597	0.08064	60.59	0.08216	60.585	0.08408	60.579	0.08713	60.574	0.08928	60.57	0.09155	60.565	0.09383	60.562	0.09605	60.557	0.09825	60.554	0.10069	60.551	0.10225	60.548	0.10483
60.691	0.03589	60.632	0.06389	60.614	0.0744	60.605	0.07833	60.598	0.08102	60.591	0.08245	60.585	0.08446	60.579	0.08754	60.574	0.08969	60.57	0.09197	60.566	0.09426	60.562	0.0965	60.558	0.09873	60.555	0.10119	60.552	0.10276	60.549	0.10534
60.692	0.03605	60.633	0.06455	60.614	0.07499	60.606	0.07883	60.599	0.08138	60.591	0.08275	60.586	0.08486	60.58	0.08795	60.575	0.09011	60.571	0.09238	60.566	0.09469	60.563	0.09695	60.559	0.09921	60.555	0.10169	60.552	0.10326	60.549	0.10584
60.694	0.03621	60.634	0.06524	60.615	0.07558	60.606	0.07931	60.599	0.08173	60.592	0.08308	60.586	0.08526	60.58	0.08837	60.576	0.09052	60.571	0.0928	60.567	0.09513	60.563	0.09741	60.559	0.0997	60.556	0.10219	60.553	0.10377	60.55	0.10634
60.695	0.03636	60.634	0.06595	60.616	0.07616	60.607	0.07978	60.6	0.08205	60.593	0.08343	60.587	0.08566	60.581	0.08878	60.576	0.09093	60.572	0.09322	60.567	0.09557	60.564	0.09788	60.56	0.10019	60.556	0.1027	60.554	0.10427	60.55	0.10683
60.696	0.03652	60.635	0.06667	60.616	0.07674	60.608	0.08024	60.601	0.08235	60.593	0.08379	60.588	0.08607	60.582	0.08919	60.577	0.09134	60.573	0.09364	60.568	0.09601	60.565	0.09835	60.56	0.10068	60.557	0.1032	60.554	0.10478	60.551	0.10732
60.698	0.03668	60.636	0.0674	60.617	0.0773	60.608	0.08069	60.601	0.08264	60.594	0.08416	60.588	0.08648	60.582	0.0896	60.577	0.09175	60.573	0.09406	60.568	0.09646	60.565	0.09883	60.561	0.10118	60.557	0.1037	60.555	0.10529	60.551	0.1078
60.699	0.03683	60.637	0.06814	60.617	0.07786	60.609	0.08111	60.602	0.0829	60.595	0.08455	60.589	0.08689	60.583	0.09002	60.578	0.09217	60.574	0.09449	60.569	0.09691	60.566	0.09931	60.561	0.10168	60.558	0.10421	60.555	0.10579	60.552	0.10828
60.7	0.03699	60.637	0.06888	60.618	0.07841	60.61	0.08152	60.603	0.08315	60.595	0.08494	60.59	0.0873	60.584	0.09043	60.579	0.09258	60.574	0.09492	60.57	0.09737	60.566	0.09979	60.562	0.10217	60.558	0.10472	60.556	0.10629	60.552	0.10876
60.702	0.03715	60.638	0.06962	60.619	0.07894	60.61	0.08191	60.603	0.08342	60.596	0.08534	60.59	0.08771	60.584	0.09084	60.579	0.09299	60.575	0.09535	60.57	0.09784	60.567	0.10028	60.562	0.10267	60.559	0.10522	60.556	0.10679	60.553	0.10925
60.703	0.0373	60.639	0.07036	60.619	0.07947	60.611	0.08229	60.604	0.08372	60.597	0.08575	60.591	0.08812	60.585	0.09125	60.58	0.09341	60.576	0.09579	60.571	0.09831	60.567	0.10077	60.563	0.10317	60.559	0.10572	60.557	0.10728	60.553	0.10973
60.704	0.03746	60.64	0.07109	60.62	0.07997	60.612	0.08264	60.605	0.08404	60.597	0.08616	60.592	0.08853	60.585	0.09166	60.58	0.09382	60.576	0.09623	60.571	0.09878	60.568	0.10126	60.563	0.10367	60.56	0.10622	60.557	0.10777	60.554	0.11021
60.706	0.03761	60.64	0.07182	60.621	0.08047	60.612	0.08298	60.605	0.08439	60.598	0.08656	60.592	0.08894	60.586	0.09207	60.581	0.09424	60.577	0.09668	60.572	0.09926	60.568	0.10175	60.564	0.10417	60.56	0.10672	60.558	0.10827	60.554	0.11069
60.707	0.03777	60.641	0.07254	60.621	0.08095	60.613	0.0833	60.606	0.08475	60.599	0.08698	60.593	0.08935	60.587	0.09247	60.582	0.09466	60.577	0.09713	60.572	0.09975	60.569	0.10225	60.565	0.10468	60.561	0.10722	60.558	0.10876	60.555	0.11117
60.708	0.03792	60.642	0.07325	60.622	0.08142	60.614	0.08359	60.607	0.08512	60.599	0.08739	60.593	0.08975	60.587	0.09289	60.582	0.09509	60.578	0.09759	60.573	0.10024	60.569	0.10275	60.565	0.10518	60.561	0.10772	60.559	0.10926	60.555	0.11164
60.71	0.03808	60.642	0.07396	60.623	0.08187	60.614	0.08387	60.607	0.08551	60.6	0.0878	60.594	0.09016	60.588	0.0933	60.583	0.09552	60.578	0.09805	60.573	0.10073	60.57	0.10325	60.566	0.10569	60.562	0.10822	60.559	0.10975	60.556	0.1121
60.711	0.03823	60.643	0.07466	60.623	0.0823	60.615	0.08413	60.608	0.08591	60.601	0.08821	60.595	0.09056	60.588	0.09371	60.583	0.09596	60.579	0.09852	60.574	0.10122	60.571	0.10375	60.566	0.10619	60.562	0.10873	60.56	0.11025	60.556	0.11258
60.712	0.03838	60.644	0.07536	60.624	0.08271	60.616	0.08443	60.608	0.08631	60.601	0.08862	60.595	0.09097	60.589	0.09413	60.584	0.0964	60.579	0.099	60.575	0.10172	60.571	0.10426	60.567	0.1067	60.563	0.10923	60.56	0.11074	60.557	0.11307
60.714	0.03853	60.644	0.07605	60.625	0.08311	60.616	0.08474	60.609	0.08672	60.602	0.08903	60.596	0.09137	60.589	0.09455	60.584	0.09685	60.58	0.09948	60.575	0.10222	60.572	0.10476	60.567	0.1072	60.563	0.10974	60.561	0.11122	60.557	0.11358
60.715	0.03868	60.645	0.07673	60.625	0.08349	60.617	0.08509	60.61	0.08713	60.602	0.08944	60.596	0.09177	60.59	0.09497	60.585	0.0973	60.581	0.09996	60.576	0.10272	60.572	0.10527	60.568	0.10771	60.564	0.11023	60.561	0.11173	60.558	0.11412
60.717	0.03882	60.646	0.07741	60.626	0.08384	60.618	0.08545	60.61	0.08755	60.603	0.08985	60.597	0.09218	60.591	0.0954	60.586	0.09776	60.581	0.10045	60.576	0.10322	60.573	0.10578	60.568	0.10822	60.564	0.11075	60.562	0.11225	60.558	0.11469
60.718	0.03899	60.646	0.07809	60.627	0.08418	60.618	0.08582	60.611	0.08797	60.604	0.09025	60.598	0.09259	60.591	0.09584	60.586	0.09822	60.582	0.10095	60.577	0.10373	60.573	0.1063	60.569	0.10874	60.565	0.11129	60.562	0.11279	60.559	0.11529
60.719	0.0392	60.647	0.07875	60.627	0.0845	60.619	0.08621	60.612	0.08839	60.604	0.09066	60.598	0.09299	60.592	0.09628	60.587	0.09869	60.582	0.10144	60.577	0.10424	60.574	0.10681	60.569	0.10925	60.565	0.11185	60.563	0.11335	60.559	0.11593
60.721	0.03945	60.648	0.07941	60.628	0.0848	60.62	0.08661	60.612	0.08881	60.605	0.09106	60.599	0.0934	60.592	0.09672	60.587	0.09917	60.583	0.10194	60.578	0.10476	60.574	0.10733	60.57	0.10975	60.566	0.11242	60.563	0.11393	60.559	0.11659
60.722	0.03972	60.648	0.08006	60.628	0.08508	60.62	0.08702	60.613	0.08923	60.605	0.09147	60.599	0.09382	60.593	0.09717	60.588	0.09965	60.583	0.10245	60.578	0.10528	60.575	0.10785	60.57	0.11028	60.566	0.11302	60.564	0.11455	60.56	0.11729
60.723	0.04	60.649	0.0807	60.629	0.08538	60.621	0.08744	60.613	0.08965	60.606	0.09187	60.6	0.09424	60.593	0.09763	60.588	0.10014	60.584	0.10296	60.579	0.10581	60.575	0.10838	60.571	0.11084	60.567	0.11364	60.564	0.1152	60.56	0.11801
60.724	0.04029	60.649	0.08133	60.63	0.0857	60.621	0.08786	60.614	0.09007	60.607	0.09228	60.6	0.09466	60.594	0.09809	60.589	0.10063	60.584	0.10347	60.579	0.10634	60.576	0.10889	60.571	0.11141	60.567	0.11429	60.564	0.11588	60.561	0.11876
60.726	0.04059	60.65	0.08195	60.63	0.08605	60.622	0.08829	60.615	0.09049	60.607	0.09269	60.601	0.09509	60.594	0.09856	60.589	0.10113	60.585	0.10399	60.58	0.10687	60.576	0.10943	60.571	0.11202	60.568	0.11497	60.565	0.1166	60.561	0.11953
60.727	0.04089	60.651	0.08255	60.631	0.08641	60.623	0.08872	60.615	0.0909	60.608	0.0931	60.602	0.09552	60.595	0.09904	60.59	0.10163	60.585	0.10451	60.58	0.1074	60.577	0.11	60.572	0.11266	60.568	0.11569	60.565	0.11734	60.561	0.12032
60.728	0.04119	60.651	0.08315	60.632	0.0868	60.623	0.08915	60.616	0.09132	60.608	0.09351	60.602	0.09596	60.596	0.09952	60.59	0.10213	60.586	0.10505	60.581	0.10793	60.577	0.11059	60.572	0.11332	60.568	0.11643	60.566	0.11811	60.562	0.12113
60.729	0.04149	60.652	0.08374	60.632	0.08719	60.624	0.08958	60.616	0.09173	60.609	0.09393	60.603	0.0964	60.596	0.10001	60.591	0.10264	60.586	0.10559	60.581	0.10848	60.577	0.11121	60.573	0.11401	60.569	0.11721	60.566	0.11891	60.562	0.12194
60.731	0.0418	60.652	0.08431	60.633	0.0876	60.625	0.09001	60.617	0.09215	60.609	0.09435	60.603	0.09685	60.597	0.10051	60.591	0.10316	60.587	0.10613	60.582	0.10906	60.578	0.11187	60.573	0.11474	60.569	0.11801	60.566	0.11972	60.562	0.12273
60.732	0.0421	60.653	0.08487	60.634	0.08802	60.625	0.09044	60.618	0.09256	60.61	0.09478	60.604	0.09731	60.597	0.10101	60.592	0.10368	60.587	0.10668	60.582	0.10966	60.578	0.11256	60.574	0.11549	60.57	0.11884	60.567	0.12054	60.563	0.12349
60.733	0.04239	60.654	0.08542	60.634	0.08845	60.626	0.09087	60.618	0.09298	60.611	0.09521	60.604	0.09777	60.598	0.10152	60.592	0.10422	60.588	0.10722	60.583	0.11029	60.579	0.11327	60.574	0.11627	60.57	0.11968	60.567	0.12136	60.563	0.12423
60.734	0.04269	60.654	0.08595	60.635	0.08888	60.626	0.0913	60.619	0.09339	60.611	0.09565	60.605	0.09824	60.598	0.10203	60.593	0.10476	60.588	0.10779	60.583	0.11096	60.579	0.11402	60.574	0.11708	60.57	0.12052	60.567	0.12216	60.564	0.12493
60.736	0.04299	60.655	0.08646	60.635	0.08932	60.627	0.09173	60.619	0.09381	60.612	0.09609	60.605	0.09872	60.599	0.10255	60.593	0.10531	60.589	0.10839	60.583	0.11166	60.58	0.11479	60.575	0.11791	60.571	0.12133	60.568	0.12293	60.564	0.12561
60.737	0.04329	60.656	0.08695	60.636	0.08976	60.627	0.09216	60.62	0.09423	60.612	0.09654	60.606	0.0992	60.599	0.10308	60.594	0.10586	60.589	0.10901	60.584	0.1124	60.58	0.11559	60.575	0.11876	60.571	0.12212	60.568	0.12368	60.564	0.12627
60.738	0.04358	60.656	0.08742	60.637	0.0902	60.628	0.09259	60.62	0.09466	60.613	0.09699	60.607	0.09969	60.6	0.10361	60.594	0.10643	60.59	0.10967	60.584	0.11317	60.58	0.11641	60.576	0.11962	60.571	0.12288	60.568	0.12439	60.565	0.1269
60.739	0.04388	60.657	0.08787	60.637	0.09064	60.629	0.09301	60.621	0.09509	60.613	0.09745	60.607	0.10019	60.6	0.10416	60.595	0.10702	60.59	0.11036	60.585	0.11397	60.581	0.11726	60.576	0.12045	60.572	0.12361	60.569	0.12509	60.565	0.1275
60.74	0.04418	60.657	0.08831	60.638	0.09108	60.629	0.09344	60.622	0.09552	60.614	0.09792	60.608	0.1007	60.601	0.10471	60.595	0.10764	60.591	0.11109	60.585	0.11479	60.581	0.11812	60.576	0.12126	60.572	0.12432	60.569	0.12575	60.565	0.12809
60.741	0.04447	60.658	0.08872	60.638	0.09153	60.63	0.09387	60.622	0.09596	60.614	0.0984	60.608	0.10121	60.601	0.10527	60.596	0.10829	60.591	0.11185	60.586	0.11564	60.582	0.11898	60.577	0.12203	60.572	0.12501	60.57	0.12638	60.566	0.12866
60.743	0.04476	60.659	0.08912	60.639	0.09197	60.63	0.0943	60.623	0.0964	60.615	0.09888	60.609	0.10173	60.602	0.10585	60.596	0.10898	60.591	0.11265	60.586	0.11651	60.582	0.11982	60.577	0.12277	60.573	0.12566	60.57	0.12699	60.566	0.12921
60.744	0.04506	60.659	0.0895	60.64	0.09242	60.631	0.09474	60.623	0.09685	60.615	0.09937	60.609	0.10225	60.602	0.10646	60.597	0.1097	60.592	0.11348	60.586	0.11739	60.582	0.12062	60.577	0.12349	60.573	0.12629	60.57	0.12758	60.566	0.12975
60.745	0.04535	60.66	0.08991	60.64	0.09286	60.631	0.09517	60.624	0.09731	60.616	0.09988	60.61	0.10278	60.603	0.10709	60.597	0.11045	60.592	0.11435	60.587	0.11825	60.583	0.1214	60.578	0.12418	60.574	0.12689	60.571	0.12815	60.567	0.13027
60.746	0.04564	60.66	0.09034	60.641	0.09331	60.632	0.09562	60.624	0.09778	60.616	0.10038	60.61	0.10332	60.603	0.10775	60.598	0.11124	60.593	0.11523	60.587	0.11909	60.583	0.12215	60.578	0.12485	60.574	0.12747	60.571	0.1287	60.567	0.13077
60.747	0.04592	60.661	0.09079	60.641	0.09375	60.633	0.09606	60.625	0.09825	60.617	0.1009	60.611	0.10387	60.604	0.10846	60.598	0.11206	60.593	0.11613	60.587	0.1199	60.583	0.12286	60.578	0.12548	60.574	0.12804	60.571	0.12924	60.567	0.13126
60.748	0.04621	60.662	0.09125	60.642	0.09419	60.633	0.09651	60.625	0.09873	60.617	0.10143	60.611	0.10444	60.604	0.10919	60.598	0.11291	60.593	0.11701	60.588	0.12068	60.584	0.12355	60.579	0.1261	60.575	0.12858	60.572	0.12976	60.568	0.13172
60.749	0.04649	60.662	0.09172	60.642	0.09464	60.634	0.09697	60.626	0.09923	60.618	0.10197	60.612	0.10503	60.604	0.10996	60.599	0.11379	60.594	0.11787	60.588	0.12143	60.584	0.12421	60.579	0.1267	60.575	0.12912	60.572	0.13026	60.568	0.13217
60.75	0.04676	60.663	0.0922	60.643	0.09509	60.634	0.09744	60.626	0.09973	60.618	0.10251	60.612	0.10566	60.605	0.11077	60.599	0.11469	60.594	0.11869	60.588	0.12216	60.584	0.12485	60.579	0.12728	60.575	0.12963	60.572	0.13075	60.568	0.1326
60.751	0.04704	60.663	0.09269	60.644	0.09554	60.635	0.09791	60.627	0.10024	60.619	0.10306	60.612	0.10631	60.605	0.11162	60.599	0.11559	60.594	0.11948	60.589	0.12286	60.585	0.12547	60.58	0.12783	60.576	0.13014	60.573	0.13123	60.569	0.13302
60.753	0.04731	60.664	0.09318	60.644	0.09599	60.635	0.09839	60.627	0.10076	60.619	0.10361	60.613	0.10701	60.606	0.11249	60.6	0.11646	60.595	0.12025	60.589	0.12353	60.585	0.12607	60.58	0.12837	60.576	0.13063	60.573	0.13168	60.569	0.13342
60.754	0.04758	60.665	0.09368	60.645	0.09645	60.636	0.09888	60.628	0.1013	60.62	0.1042	60.613	0.10773	60.606	0.11339	60.6	0.11731	60.595	0.12098	60.589	0.12418	60.585	0.12665	60.58	0.1289	60.576	0.1311	60.573	0.13212	60.569	0.13381
60.755	0.04784	60.665	0.09418	60.645	0.09691	60.636	0.09938	60.628	0.10185	60.62	0.10481	60.614	0.1085	60.606	0.11429	60.601	0.11814	60.595	0.12169	60.59	0.12481	60.586	0.12721	60.581	0.1294	60.577	0.13156	60.574	0.13254	60.57	0.13419
60.756	0.04811	60.666	0.09468	60.646	0.09738	60.637	0.09989	60.629	0.10241	60.621	0.10546	60.614	0.10929	60.607	0.11517	60.601	0.11892	60.596	0.12237	60.59	0.12542	60.586	0.12776	60.581	0.1299	60.577	0.13199	60.574	0.13293	60.57	0.13457
60.757	0.04837	60.666	0.09518	60.646	0.09785	60.637	0.10041	60.629	0.10298	60.621	0.10614	60.615	0.11013	60.607	0.11603	60.601	0.11968	60.596	0.12303	60.591	0.12601	60.587	0.12829	60.582	0.13038	60.577	0.1324	60.574	0.13331	60.571	0.13495
60.758	0.04863	60.667	0.09569	60.647	0.09834	60.638	0.10094	60.63	0.10355	60.622	0.10686	60.615	0.11099	60.607	0.11687	60.602	0.1204	60.596	0.12367	60.591	0.12659	60.587	0.1288	60.582	0.13084	60.578	0.13279	60.575	0.13369	60.571	0.13533
60.759	0.04888	60.667	0.09619	60.647	0.09883	60.638	0.10148	60.63	0.10416	60.622	0.10762	60.615	0.11188	60.608	0.11767	60.602	0.1211	60.597	0.1243	60.591	0.12715	60.587	0.12929	60.582	0.13129	60.578	0.13316	60.575	0.13406	60.571	0.13572
60.76	0.04914	60.668	0.0967	60.648	0.09933	60.639	0.10204	60.631	0.10479	60.623	0.10842	60.616	0.11277	60.608	0.11844	60.602	0.12177	60.597	0.12491	60.592	0.1277	60.588	0.12977	60.583	0.13171	60.578	0.13354	60.576	0.13444	60.572	0.13614
60.761	0.04939	60.668	0.09721	60.648	0.09983	60.639	0.10262	60.631	0.10545	60.623	0.10925	60.616	0.11364	60.608	0.11919	60.603	0.12242	60.598	0.12551	60.592	0.12822	60.588	0.13023	60.583	0.13212	60.579	0.13391	60.576	0.13482	60.572	0.13662
60.762	0.04965	60.669	0.09773	60.649	0.10036	60.64	0.1032	60.632	0.10616	60.623	0.11011	60.616	0.11449	60.609	0.11991	60.603	0.12305	60.598	0.12609	60.592	0.12873	60.588	0.13068	60.583	0.13251	60.579	0.13428	60.576	0.1352	60.572	0.13713
60.763	0.0499	60.67	0.09824	60.649	0.10089	60.64	0.10381	60.632	0.1069	60.624	0.111	60.617	0.11531	60.609	0.1206	60.603	0.12368	60.598	0.12666	60.593	0.12922	60.589	0.13111	60.584	0.1329	60.58	0.13466	60.577	0.13558	60.573	0.13768
60.764	0.05014	60.67	0.09876	60.65	0.10144	60.641	0.10443	60.632	0.10768	60.624	0.11189	60.617	0.11611	60.61	0.12126	60.604	0.12429	60.599	0.12721	60.593	0.12969	60.589	0.13152	60.584	0.13328	60.58	0.13504	60.577	0.136	60.573	0.13826
60.765	0.05039	60.671	0.09928	60.65	0.102	60.641	0.10508	60.633	0.10851	60.625	0.11276	60.618	0.11688	60.61	0.1219	60.604	0.12489	60.599	0.12775	60.593	0.13015	60.589	0.13191	60.584	0.13366	60.58	0.13542	60.577	0.13647	60.573	0.13887
60.766	0.05064	60.671	0.09981	60.651	0.10257	60.642	0.10575	60.633	0.10937	60.625	0.1136	60.618	0.11762	60.61	0.12253	60.605	0.12547	60.599	0.12827	60.594	0.13058	60.59	0.13231	60.585	0.13404	60.581	0.1358	60.578	0.13698	60.573	0.13951
60.767	0.05089	60.672	0.10034	60.651	0.10317	60.642	0.10646	60.634	0.11026	60.625	0.11442	60.618	0.11833	60.611	0.12315	60.605	0.12604	60.6	0.12878	60.594	0.131	60.59	0.1327	60.585	0.13442	60.581	0.13623	60.578	0.13752	60.574	0.14022
60.768	0.05113	60.672	0.10088	60.652	0.10377	60.642	0.1072	60.634	0.11115	60.626	0.1152	60.619	0.11902	60.611	0.12376	60.605	0.1266	60.6	0.12926	60.594	0.1314	60.59	0.13309	60.585	0.1348	60.581	0.1367	60.578	0.1381	60.574	0.14098
60.769	0.05138	60.673	0.10143	60.652	0.10441	60.643	0.10799	60.634	0.11201	60.626	0.11596	60.619	0.11969	60.611	0.12436	60.606	0.12715	60.6	0.12972	60.595	0.13179	60.591	0.13347	60.586	0.13518	60.582	0.13722	60.578	0.1387	60.574	0.14178
60.77	0.05164	60.673	0.10198	60.653	0.10507	60.643	0.10882	60.635	0.11286	60.626	0.11669	60.619	0.12034	60.612	0.12495	60.606	0.12768	60.601	0.13016	60.595	0.13219	60.591	0.13385	60.586	0.13559	60.582	0.13778	60.579	0.13938	60.574	0.14261
60.771	0.05191	60.674	0.10255	60.653	0.10575	60.644	0.10968	60.635	0.11367	60.627	0.11739	60.62	0.12097	60.612	0.12552	60.606	0.12819	60.601	0.13057	60.596	0.13258	60.591	0.13423	60.586	0.13604	60.582	0.13841	60.579	0.14012	60.575	0.14345
60.772	0.05221	60.674	0.10313	60.653	0.10646	60.644	0.11055	60.635	0.11445	60.627	0.11808	60.62	0.12159	60.612	0.12609	60.607	0.12869	60.601	0.13096	60.596	0.13297	60.592	0.13461	60.587	0.13654	60.582	0.13911	60.579	0.1409	60.575	0.14431
60.773	0.05251	60.675	0.10372	60.654	0.10719	60.644	0.11141	60.636	0.1152	60.627	0.11874	60.62	0.1222	60.613	0.12664	60.607	0.12916	60.602	0.13136	60.596	0.13336	60.592	0.135	60.587	0.13708	60.583	0.13986	60.58	0.14171	60.575	0.14516
60.774	0.05283	60.675	0.10433	60.654	0.10796	60.645	0.11226	60.636	0.11593	60.628	0.11938	60.621	0.1228	60.613	0.12718	60.607	0.12961	60.602	0.13176	60.597	0.13374	60.592	0.13543	60.587	0.13769	60.583	0.14065	60.58	0.14255	60.575	0.146
60.775	0.05316	60.676	0.10494	60.655	0.10876	60.645	0.11308	60.636	0.11662	60.628	0.12002	60.621	0.12339	60.614	0.1277	60.608	0.13003	60.603	0.13216	60.597	0.13412	60.593	0.1359	60.588	0.13836	60.583	0.14147	60.58	0.14339	60.575	0.14684
60.776	0.0535	60.676	0.10558	60.655	0.1096	60.645	0.11386	60.637	0.1173	60.629	0.12064	60.622	0.12397	60.614	0.1282	60.608	0.13044	60.603	0.13256	60.597	0.13452	60.593	0.13643	60.588	0.13909	60.583	0.1423	60.58	0.14423	60.576	0.14767
60.777	0.05384	60.676	0.10623	60.655	0.11045	60.646	0.11462	60.637	0.11794	60.629	0.12125	60.622	0.12454	60.614	0.12868	60.608	0.13084	60.603	0.13296	60.598	0.13494	60.593	0.13703	60.588	0.13986	60.584	0.14314	60.58	0.14507	60.576	0.1485
60.778	0.0542	60.677	0.10689	60.656	0.1113	60.646	0.11534	60.638	0.11857	60.629	0.12186	60.622	0.1251	60.615	0.12914	60.609	0.13124	60.604	0.13336	60.598	0.13542	60.594	0.13769	60.588	0.14066	60.584	0.14397	60.58	0.1459	60.576	0.14932
60.779	0.05456	60.677	0.10758	60.656	0.11213	60.646	0.11604	60.638	0.11919	60.63	0.12245	60.623	0.12565	60.615	0.12957	60.609	0.13164	60.604	0.1338	60.598	0.13593	60.594	0.13841	60.589	0.14148	60.584	0.1448	60.581	0.14672	60.576	0.15014
60.78	0.05493	60.678	0.10828	60.656	0.11293	60.647	0.11671	60.638	0.11981	60.63	0.12304	60.623	0.12618	60.615	0.13	60.61	0.13204	60.604	0.13427	60.599	0.13651	60.594	0.13917	60.589	0.14231	60.584	0.14562	60.581	0.14754	60.576	0.15094
60.781	0.05531	60.678	0.10901	60.657	0.11371	60.647	0.11736	60.639	0.12042	60.63	0.12362	60.623	0.1267	60.616	0.13042	60.61	0.13244	60.605	0.13478	60.599	0.13715	60.594	0.13996	60.589	0.14313	60.584	0.14644	60.581	0.14836	60.576	0.15175
60.781	0.05569	60.678	0.10975	60.657	0.11445	60.648	0.11798	60.639	0.12102	60.631	0.12419	60.624	0.12719	60.616	0.13083	60.61	0.13287	60.605	0.13532	60.599	0.13785	60.595	0.14077	60.589	0.14395	60.584	0.14725	60.581	0.14916	60.577	0.15254
60.782	0.05609	60.679	0.11051	60.657	0.11516	60.648	0.1186	60.639	0.12162	60.631	0.12474	60.624	0.12765	60.616	0.13124	60.611	0.13334	60.605	0.13588	60.599	0.1386	60.595	0.14158	60.589	0.14476	60.585	0.14805	60.581	0.14996	60.577	0.15333
60.783	0.05649	60.679	0.11129	60.658	0.11585	60.648	0.11921	60.64	0.12221	60.631	0.12528	60.624	0.1281	60.617	0.13168	60.611	0.13384	60.606	0.13649	60.6	0.13938	60.595	0.1424	60.59	0.14557	60.585	0.14885	60.582	0.15075	60.577	0.1541
60.784	0.05689	60.68	0.11209	60.658	0.11651	60.649	0.11981	60.64	0.12279	60.632	0.1258	60.625	0.12854	60.617	0.13215	60.611	0.13438	60.606	0.13716	60.6	0.14017	60.595	0.14321	60.59	0.14637	60.585	0.14964	60.582	0.15154	60.577	0.15488
60.785	0.05731	60.68	0.1129	60.659	0.11714	60.649	0.12041	60.641	0.12337	60.632	0.1263	60.625	0.12897	60.617	0.13265	60.611	0.13495	60.606	0.13787	60.6	0.14098	60.595	0.14401	60.59	0.14717	60.585	0.15043	60.582	0.15232	60.577	0.15564
60.786	0.05774	60.68	0.11371	60.659	0.11775	60.649	0.121	60.641	0.12392	60.633	0.12677	60.626	0.1294	60.618	0.13318	60.612	0.13553	60.606	0.13863	60.6	0.14179	60.596	0.1448	60.59	0.14796	60.585	0.1512	60.582	0.15309	60.578	0.1564
60.787	0.05822	60.681	0.11451	60.659	0.11836	60.65	0.12158	60.641	0.12446	60.633	0.12723	60.626	0.12984	60.618	0.13375	60.612	0.13615	60.607	0.13941	60.6	0.14259	60.596	0.14559	60.59	0.14874	60.586	0.15197	60.582	0.15385	60.578	0.15715
60.788	0.05871	60.681	0.11528	60.66	0.11896	60.65	0.12215	60.642	0.12497	60.633	0.12769	60.626	0.13031	60.618	0.13433	60.612	0.13682	60.607	0.1402	60.601	0.14338	60.596	0.14638	60.59	0.14952	60.586	0.15273	60.582	0.15461	60.578	0.15789
60.788	0.05923	60.681	0.11603	60.66	0.11955	60.65	0.12271	60.642	0.12546	60.634	0.12815	60.627	0.1308	60.619	0.13493	60.613	0.13753	60.607	0.141	60.601	0.14417	60.596	0.14716	60.591	0.15029	60.586	0.15349	60.583	0.15536	60.578	0.15862
60.789	0.05977	60.682	0.11675	60.66	0.12014	60.651	0.12326	60.642	0.12595	60.634	0.12863	60.627	0.13132	60.619	0.13553	60.613	0.13828	60.607	0.14179	60.601	0.14495	60.596	0.14793	60.591	0.15105	60.586	0.15423	60.583	0.1561	60.578	0.15935
60.79	0.06032	60.682	0.11745	60.661	0.12071	60.651	0.12379	60.643	0.12644	60.634	0.12913	60.627	0.13188	60.619	0.13617	60.613	0.13906	60.607	0.14258	60.601	0.14573	60.596	0.14869	60.591	0.1518	60.586	0.15497	60.583	0.15683	60.578	0.16006
60.791	0.06088	60.682	0.11812	60.661	0.12128	60.652	0.1243	60.643	0.12694	60.635	0.12965	60.628	0.13246	60.62	0.13685	60.613	0.13984	60.607	0.14336	60.601	0.1465	60.597	0.14945	60.591	0.15255	60.586	0.15571	60.583	0.15756	60.579	0.16077
60.791	0.06144	60.683	0.11876	60.661	0.12183	60.652	0.1248	60.643	0.12747	60.635	0.13021	60.628	0.13305	60.62	0.13758	60.614	0.14063	60.608	0.14413	60.601	0.14727	60.597	0.1502	60.591	0.15329	60.587	0.15644	60.583	0.15828	60.579	0.16148
60.792	0.06201	60.683	0.11937	60.662	0.12237	60.652	0.12531	60.644	0.12803	60.635	0.13079	60.628	0.13364	60.62	0.13833	60.614	0.14141	60.608	0.1449	60.602	0.14802	60.597	0.15095	60.591	0.15402	60.587	0.15716	60.584	0.159	60.579	0.16217
60.793	0.06257	60.683	0.11996	60.662	0.12289	60.653	0.12583	60.644	0.12862	60.636	0.13139	60.628	0.13424	60.62	0.1391	60.614	0.14219	60.608	0.14567	60.602	0.14877	60.597	0.15168	60.592	0.15474	60.587	0.15787	60.584	0.15971	60.579	0.16286
60.794	0.06314	60.684	0.12053	60.663	0.1234	60.653	0.12639	60.644	0.12924	60.636	0.132	60.629	0.13487	60.62	0.13988	60.614	0.14296	60.608	0.14642	60.602	0.14951	60.597	0.15241	60.592	0.15546	60.587	0.15858	60.584	0.16041	60.579	0.16354
60.794	0.0637	60.684	0.1211	60.663	0.12392	60.653	0.12698	60.645	0.12987	60.636	0.13261	60.629	0.13554	60.621	0.14066	60.614	0.14373	60.608	0.14717	60.602	0.15024	60.598	0.15314	60.592	0.15617	60.587	0.15928	60.584	0.16111	60.58	0.16422
60.795	0.06426	60.684	0.12165	60.663	0.12445	60.654	0.1276	60.645	0.13051	60.637	0.13323	60.629	0.13625	60.621	0.14143	60.614	0.14449	60.609	0.14791	60.602	0.15097	60.598	0.15385	60.592	0.15688	60.588	0.15998	60.584	0.16179	60.58	0.1649
60.796	0.06482	60.685	0.1222	60.664	0.12503	60.654	0.12823	60.645	0.13116	60.637	0.13385	60.63	0.13699	60.621	0.14219	60.615	0.14524	60.609	0.14865	60.603	0.15169	60.598	0.15456	60.592	0.15758	60.588	0.16067	60.584	0.16247	60.58	0.16556
60.796	0.06538	60.685	0.12275	60.664	0.12564	60.654	0.12887	60.646	0.13181	60.637	0.13447	60.63	0.13775	60.621	0.14295	60.615	0.14599	60.609	0.14937	60.603	0.1524	60.598	0.15526	60.593	0.15828	60.588	0.16135	60.585	0.16315	60.58	0.16623
60.797	0.06593	60.686	0.12328	60.664	0.12627	60.655	0.12953	60.646	0.13247	60.637	0.13512	60.63	0.13852	60.621	0.14371	60.615	0.14673	60.609	0.15009	60.603	0.15311	60.598	0.15596	60.593	0.15897	60.588	0.16203	60.585	0.16381	60.58	0.16688
60.798	0.06648	60.686	0.12385	60.665	0.12691	60.655	0.13018	60.646	0.13312	60.638	0.13581	60.63	0.13928	60.622	0.14445	60.615	0.14746	60.609	0.1508	60.603	0.15381	60.598	0.15665	60.593	0.15965	60.588	0.1627	60.585	0.16448	60.58	0.16754
60.798	0.06702	60.686	0.12445	60.665	0.12756	60.655	0.13085	60.647	0.13377	60.638	0.13652	60.63	0.14004	60.622	0.14519	60.615	0.14818	60.609	0.1515	60.603	0.1545	60.599	0.15733	60.593	0.16033	60.588	0.16336	60.585	0.16513	60.581	0.16818
60.799	0.06756	60.687	0.12508	60.665	0.12822	60.655	0.13151	60.647	0.13442	60.638	0.13726	60.631	0.1408	60.622	0.14593	60.615	0.1489	60.61	0.1522	60.603	0.15519	60.599	0.15801	60.593	0.161	60.589	0.16401	60.585	0.16578	60.581	0.16882
60.8	0.06809	60.687	0.12573	60.666	0.12888	60.656	0.13218	60.647	0.13506	60.638	0.13802	60.631	0.14155	60.622	0.14666	60.616	0.14961	60.61	0.15289	60.604	0.15587	60.599	0.15869	60.594	0.16167	60.589	0.16466	60.586	0.16642	60.581	0.16944
60.8	0.06862	60.687	0.12638	60.666	0.12955	60.656	0.13285	60.647	0.1357	60.639	0.13877	60.631	0.14229	60.622	0.14738	60.616	0.15031	60.61	0.15357	60.604	0.15655	60.599	0.15936	60.594	0.16233	60.589	0.1653	60.586	0.16706	60.581	0.17007
60.801	0.06914	60.687	0.12703	60.666	0.13022	60.656	0.13352	60.648	0.13635	60.639	0.13952	60.631	0.14303	60.622	0.14809	60.616	0.15101	60.61	0.15425	60.604	0.15722	60.599	0.16002	60.594	0.16298	60.589	0.16594	60.586	0.16769	60.581	0.17068
60.802	0.06966	60.688	0.12769	60.666	0.1309	60.657	0.13419	60.648	0.13704	60.639	0.14027	60.631	0.14376	60.623	0.14879	60.616	0.1517	60.61	0.15492	60.604	0.15789	60.6	0.16068	60.594	0.16362	60.589	0.16657	60.586	0.16832	60.582	0.17129
60.802	0.07017	60.688	0.12836	60.667	0.13157	60.657	0.13485	60.648	0.13775	60.639	0.141	60.631	0.14449	60.623	0.14949	60.616	0.15238	60.611	0.15558	60.604	0.15854	60.6	0.16133	60.594	0.16426	60.59	0.16719	60.586	0.16895	60.582	0.1719
60.803	0.07067	60.688	0.12903	60.667	0.13225	60.657	0.1355	60.648	0.13849	60.639	0.14174	60.632	0.14521	60.623	0.15018	60.617	0.15305	60.611	0.15624	60.605	0.1592	60.6	0.16198	60.594	0.16489	60.59	0.16781	60.586	0.16956	60.582	0.1725
60.804	0.07117	60.689	0.1297	60.667	0.13292	60.657	0.13615	60.649	0.13923	60.639	0.14247	60.632	0.14592	60.623	0.15086	60.617	0.15372	60.611	0.1569	60.605	0.15984	60.6	0.16262	60.595	0.16552	60.59	0.16842	60.587	0.17017	60.582	0.17309
60.804	0.07166	60.689	0.13037	60.668	0.13359	60.658	0.13679	60.649	0.13997	60.64	0.14319	60.632	0.14663	60.623	0.15154	60.617	0.15438	60.611	0.15755	60.605	0.16048	60.6	0.16325	60.595	0.16613	60.59	0.16903	60.587	0.17078	60.582	0.17369
60.805	0.07215	60.689	0.13105	60.668	0.13426	60.658	0.13744	60.649	0.1407	60.64	0.14391	60.632	0.14732	60.624	0.15221	60.617	0.15503	60.611	0.15819	60.605	0.16112	60.6	0.16388	60.595	0.16674	60.59	0.16964	60.587	0.17137	60.583	0.17428
60.806	0.07263	60.69	0.13173	60.668	0.13492	60.658	0.13812	60.649	0.14142	60.64	0.14462	60.632	0.14801	60.624	0.15287	60.617	0.15568	60.611	0.15883	60.605	0.16175	60.601	0.1645	60.595	0.16735	60.59	0.17024	60.587	0.17197	60.583	0.17486
60.806	0.0731	60.69	0.1324	60.668	0.13558	60.658	0.13882	60.649	0.14214	60.64	0.14533	60.633	0.14869	60.624	0.15352	60.618	0.15632	60.612	0.15946	60.605	0.16238	60.601	0.16511	60.595	0.16795	60.591	0.17084	60.587	0.17255	60.583	0.17544
60.807	0.07356	60.69	0.13307	60.669	0.13622	60.659	0.13954	60.65	0.14285	60.64	0.14603	60.633	0.14936	60.624	0.15417	60.618	0.15696	60.612	0.16009	60.606	0.163	60.601	0.16572	60.596	0.16855	60.591	0.17143	60.588	0.17314	60.583	0.17602
60.808	0.07402	60.69	0.13374	60.669	0.13686	60.659	0.14026	60.65	0.14356	60.641	0.14672	60.633	0.15002	60.624	0.15482	60.618	0.15759	60.612	0.16071	60.606	0.16362	60.601	0.16632	60.596	0.16914	60.591	0.17201	60.588	0.17371	60.583	0.17659
60.808	0.07447	60.691	0.1344	60.669	0.1375	60.659	0.14098	60.65	0.14427	60.641	0.14741	60.633	0.15068	60.624	0.15545	60.618	0.15822	60.612	0.16133	60.606	0.16423	60.601	0.16692	60.596	0.16973	60.591	0.17259	60.588	0.17429	60.583	0.17716
60.809	0.07491	60.691	0.13506	60.669	0.13812	60.659	0.14168	60.65	0.14497	60.641	0.14809	60.633	0.15133	60.625	0.15608	60.618	0.15884	60.612	0.16194	60.606	0.16483	60.602	0.16751	60.596	0.17032	60.591	0.17317	60.588	0.17486	60.584	0.17772
60.809	0.07534	60.691	0.13571	60.67	0.13878	60.659	0.14239	60.65	0.14566	60.641	0.14876	60.633	0.15198	60.625	0.1567	60.618	0.15946	60.613	0.16254	60.606	0.16543	60.602	0.16809	60.596	0.1709	60.592	0.17374	60.588	0.17543	60.584	0.17828
60.81	0.07577	60.691	0.13636	60.67	0.13945	60.66	0.14308	60.65	0.14635	60.641	0.14942	60.634	0.15262	60.625	0.15732	60.619	0.16007	60.613	0.16314	60.607	0.16602	60.602	0.16867	60.596	0.17148	60.592	0.1743	60.588	0.17599	60.584	0.17884
60.811	0.07621	60.692	0.137	60.67	0.14015	60.66	0.14377	60.651	0.14703	60.641	0.15007	60.634	0.15325	60.625	0.15793	60.619	0.16068	60.613	0.16373	60.607	0.16661	60.602	0.16925	60.597	0.17205	60.592	0.17486	60.589	0.17655	60.584	0.17939
60.811	0.07666	60.692	0.13764	60.67	0.14084	60.66	0.14446	60.651	0.1477	60.642	0.15072	60.634	0.15388	60.625	0.15854	60.619	0.16128	60.613	0.16432	60.607	0.16719	60.602	0.16982	60.597	0.17263	60.592	0.17542	60.589	0.17711	60.584	0.17995
60.812	0.07711	60.692	0.13827	60.671	0.14153	60.66	0.14515	60.651	0.14837	60.642	0.15136	60.634	0.15451	60.626	0.15914	60.619	0.16187	60.613	0.16491	60.607	0.16777	60.603	0.17039	60.597	0.17319	60.592	0.17597	60.589	0.17766	60.584	0.18049
60.813	0.07757	60.692	0.1389	60.671	0.14222	60.66	0.14583	60.651	0.14904	60.642	0.152	60.634	0.15512	60.626	0.15974	60.619	0.16246	60.614	0.16549	60.607	0.16834	60.603	0.17096	60.597	0.17376	60.592	0.17653	60.589	0.17821	60.585	0.18104
60.813	0.07803	60.693	0.13952	60.671	0.1429	60.66	0.1465	60.651	0.14969	60.642	0.15262	60.635	0.15573	60.626	0.16033	60.62	0.16305	60.614	0.16607	60.608	0.1689	60.603	0.17152	60.597	0.17431	60.593	0.17708	60.589	0.17876	60.585	0.18158
60.814	0.07849	60.693	0.14015	60.671	0.14357	60.661	0.14717	60.651	0.15034	60.642	0.15324	60.635	0.15634	60.626	0.16092	60.62	0.16362	60.614	0.16664	60.608	0.16946	60.603	0.17208	60.598	0.17486	60.593	0.17762	60.59	0.17931	60.585	0.18212
60.814	0.07895	60.693	0.14076	60.671	0.14424	60.661	0.14783	60.652	0.15099	60.643	0.15386	60.635	0.15694	60.626	0.16151	60.62	0.1642	60.614	0.16721	60.608	0.17002	60.603	0.17264	60.598	0.17541	60.593	0.17816	60.59	0.17985	60.585	0.18265
60.815	0.07941	60.693	0.14138	60.671	0.14491	60.661	0.14849	60.652	0.15163	60.643	0.15447	60.635	0.15753	60.627	0.16209	60.62	0.16477	60.614	0.16777	60.608	0.17057	60.603	0.17319	60.598	0.17596	60.593	0.1787	60.59	0.18039	60.585	0.18317
60.816	0.07988	60.694	0.142	60.672	0.14558	60.661	0.14914	60.652	0.15226	60.643	0.15507	60.635	0.15812	60.627	0.16266	60.62	0.16534	60.614	0.16833	60.608	0.17112	60.604	0.17374	60.598	0.1765	60.593	0.17924	60.59	0.18092	60.586	0.1837
60.816	0.08034	60.694	0.14262	60.672	0.14624	60.661	0.14978	60.652	0.15288	60.643	0.15567	60.635	0.1587	60.627	0.16323	60.62	0.1659	60.615	0.16888	60.608	0.17166	60.604	0.17429	60.598	0.17704	60.594	0.17978	60.59	0.18145	60.586	0.18422
60.817	0.0808	60.694	0.14325	60.672	0.1469	60.662	0.15042	60.652	0.1535	60.643	0.15626	60.636	0.15928	60.627	0.16379	60.621	0.16646	60.615	0.16943	60.609	0.17221	60.604	0.17483	60.598	0.17757	60.594	0.18031	60.59	0.18198	60.586	0.18473
60.817	0.08126	60.694	0.1439	60.672	0.14755	60.662	0.15106	60.653	0.15412	60.644	0.15685	60.636	0.15985	60.627	0.16435	60.621	0.16701	60.615	0.16997	60.609	0.17274	60.604	0.17537	60.599	0.1781	60.594	0.18083	60.591	0.1825	60.586	0.18524
60.818	0.08172	60.695	0.14455	60.672	0.1482	60.662	0.15169	60.653	0.15473	60.644	0.15744	60.636	0.16042	60.627	0.16491	60.621	0.16756	60.615	0.17051	60.609	0.17328	60.604	0.1759	60.599	0.17863	60.594	0.18136	60.591	0.18302	60.586	0.18575
60.819	0.08217	60.695	0.14519	60.672	0.14884	60.662	0.15231	60.653	0.15533	60.644	0.15802	60.636	0.16099	60.628	0.16546	60.621	0.16811	60.615	0.17105	60.609	0.17382	60.604	0.17643	60.599	0.17916	60.594	0.18187	60.591	0.18353	60.586	0.18626
60.819	0.08262	60.695	0.14582	60.673	0.14948	60.662	0.15293	60.653	0.15593	60.644	0.1586	60.636	0.16155	60.628	0.16601	60.621	0.16865	60.616	0.17159	60.609	0.17435	60.605	0.17696	60.599	0.17968	60.594	0.18239	60.591	0.18404	60.587	0.18676
60.82	0.08308	60.695	0.14645	60.673	0.15011	60.662	0.15354	60.653	0.15653	60.644	0.15917	60.637	0.1621	60.628	0.16655	60.622	0.16919	60.616	0.17212	60.609	0.17488	60.605	0.17748	60.599	0.1802	60.595	0.1829	60.591	0.18455	60.587	0.18727
60.82	0.08353	60.695	0.14708	60.673	0.15074	60.663	0.15415	60.654	0.15712	60.644	0.15973	60.637	0.16266	60.628	0.16709	60.622	0.16973	60.616	0.17264	60.61	0.17541	60.605	0.178	60.599	0.18072	60.595	0.18341	60.591	0.18506	60.587	0.18777
60.821	0.08397	60.695	0.1477	60.673	0.15136	60.663	0.15475	60.654	0.1577	60.645	0.16029	60.637	0.1632	60.628	0.16763	60.622	0.17026	60.616	0.17317	60.61	0.17594	60.605	0.17851	60.6	0.18123	60.595	0.18392	60.592	0.18557	60.587	0.18827
60.821	0.08442	60.696	0.14832	60.673	0.15198	60.663	0.15535	60.654	0.15828	60.645	0.16085	60.637	0.16374	60.629	0.16817	60.622	0.17079	60.616	0.17369	60.61	0.17646	60.605	0.17903	60.6	0.18174	60.595	0.18442	60.592	0.18607	60.587	0.18876
60.822	0.08487	60.696	0.14894	60.674	0.15259	60.663	0.15595	60.654	0.15885	60.645	0.1614	60.637	0.16428	60.629	0.1687	60.622	0.17131	60.616	0.1742	60.61	0.17698	60.606	0.17954	60.6	0.18225	60.595	0.18492	60.592	0.18657	60.587	0.18926
60.822	0.08531	60.696	0.14956	60.674	0.15319	60.663	0.15654	60.654	0.15942	60.645	0.16194	60.638	0.16481	60.629	0.16923	60.622	0.17184	60.617	0.17471	60.61	0.17749	60.606	0.18004	60.6	0.18275	60.595	0.18542	60.592	0.18707	60.588	0.18975
60.823	0.08576	60.696	0.15017	60.674	0.15379	60.664	0.15712	60.654	0.15999	60.645	0.16248	60.638	0.16534	60.629	0.16976	60.623	0.17235	60.617	0.17522	60.611	0.178	60.606	0.18055	60.6	0.18325	60.596	0.18592	60.592	0.18757	60.588	0.19024
60.823	0.0862	60.696	0.15078	60.674	0.15439	60.664	0.1577	60.655	0.16055	60.646	0.16302	60.638	0.16587	60.629	0.17028	60.623	0.17286	60.617	0.17573	60.611	0.17851	60.606	0.18105	60.601	0.18375	60.596	0.18642	60.592	0.18806	60.588	0.19073
60.824	0.08665	60.696	0.15139	60.674	0.15498	60.664	0.15828	60.655	0.16111	60.646	0.16355	60.638	0.16639	60.629	0.1708	60.623	0.17337	60.617	0.17623	60.611	0.17901	60.606	0.18155	60.601	0.18424	60.596	0.18692	60.593	0.18855	60.588	0.19122
60.824	0.0871	60.697	0.15199	60.674	0.15557	60.664	0.15885	60.655	0.16166	60.646	0.16408	60.638	0.16692	60.63	0.17131	60.623	0.17388	60.617	0.17673	60.611	0.1795	60.606	0.18204	60.601	0.18474	60.596	0.18741	60.593	0.18905	60.588	0.1917
60.825	0.08755	60.697	0.15259	60.675	0.15616	60.664	0.15942	60.655	0.16221	60.646	0.16461	60.638	0.16743	60.63	0.17182	60.623	0.17438	60.617	0.17723	60.611	0.18	60.607	0.18254	60.601	0.18523	60.596	0.1879	60.593	0.18954	60.588	0.19219
60.825	0.08801	60.697	0.15319	60.675	0.15674	60.664	0.15998	60.655	0.16275	60.646	0.16513	60.639	0.16795	60.63	0.17233	60.624	0.17488	60.618	0.17773	60.611	0.18049	60.607	0.18303	60.601	0.18572	60.596	0.18839	60.593	0.19002	60.589	0.19267
60.826	0.08847	60.697	0.15378	60.675	0.15732	60.665	0.16054	60.656	0.16329	60.646	0.16565	60.639	0.16846	60.63	0.17283	60.624	0.17537	60.618	0.17822	60.612	0.18098	60.607	0.18352	60.601	0.18621	60.597	0.18888	60.593	0.19051	60.589	0.19315
60.826	0.08893	60.697	0.15437	60.675	0.15789	60.665	0.16109	60.656	0.16383	60.647	0.16617	60.639	0.16897	60.63	0.17333	60.624	0.17587	60.618	0.17871	60.612	0.18147	60.607	0.18401	60.602	0.1867	60.597	0.18937	60.593	0.19099	60.589	0.19362
60.827	0.08939	60.698	0.15495	60.675	0.15846	60.665	0.16164	60.656	0.16436	60.647	0.16668	60.639	0.16948	60.63	0.17382	60.624	0.17636	60.618	0.1792	60.612	0.18196	60.607	0.1845	60.602	0.18719	60.597	0.18985	60.594	0.19147	60.589	0.1941
60.827	0.08987	60.698	0.15553	60.676	0.15903	60.665	0.16219	60.656	0.16489	60.647	0.16719	60.639	0.16998	60.631	0.17431	60.624	0.17684	60.618	0.17969	60.612	0.18244	60.607	0.18498	60.602	0.18768	60.597	0.19034	60.594	0.19195	60.589	0.19457
60.828	0.09034	60.698	0.15611	60.676	0.15959	60.665	0.16273	60.656	0.16541	60.647	0.1677	60.639	0.17048	60.631	0.1748	60.624	0.17733	60.619	0.18017	60.612	0.18292	60.608	0.18547	60.602	0.18816	60.597	0.19082	60.594	0.19242	60.589	0.19504
60.828	0.09083	60.698	0.15668	60.676	0.16015	60.666	0.16327	60.656	0.16593	60.647	0.1682	60.64	0.17098	60.631	0.17528	60.625	0.17781	60.619	0.18066	60.612	0.18341	60.608	0.18595	60.602	0.18865	60.597	0.19129	60.594	0.1929	60.59	0.19551
60.829	0.09133	60.698	0.15725	60.676	0.1607	60.666	0.1638	60.657	0.16645	60.648	0.1687	60.64	0.17147	60.631	0.17576	60.625	0.17829	60.619	0.18114	60.613	0.18389	60.608	0.18643	60.602	0.18913	60.598	0.19177	60.594	0.19337	60.59	0.19597
60.829	0.09183	60.698	0.15781	60.676	0.16125	60.666	0.16434	60.657	0.16696	60.648	0.16919	60.64	0.17196	60.631	0.17624	60.625	0.17876	60.619	0.18162	60.613	0.18437	60.608	0.18691	60.603	0.18961	60.598	0.19224	60.594	0.19383	60.59	0.19643
60.829	0.09234	60.699	0.15838	60.676	0.1618	60.666	0.16486	60.657	0.16747	60.648	0.16968	60.64	0.17244	60.632	0.17671	60.625	0.17924	60.619	0.18209	60.613	0.18485	60.608	0.18739	60.603	0.19009	60.598	0.19271	60.595	0.1943	60.59	0.19689
60.83	0.09285	60.699	0.15893	60.677	0.16234	60.666	0.16539	60.657	0.16797	60.648	0.17017	60.64	0.17292	60.632	0.17719	60.625	0.17971	60.619	0.18257	60.613	0.18533	60.608	0.18787	60.603	0.19056	60.598	0.19318	60.595	0.19476	60.59	0.19735
60.83	0.09337	60.699	0.15949	60.677	0.16288	60.666	0.16591	60.657	0.16847	60.648	0.17066	60.641	0.1734	60.632	0.17766	60.625	0.18019	60.62	0.18304	60.613	0.1858	60.609	0.18835	60.603	0.19103	60.598	0.19364	60.595	0.19522	60.59	0.19781
60.831	0.0939	60.699	0.16004	60.677	0.16342	60.667	0.16642	60.657	0.16897	60.648	0.17114	60.641	0.17387	60.632	0.17813	60.626	0.18066	60.62	0.18351	60.613	0.18628	60.609	0.18882	60.603	0.1915	60.598	0.19411	60.595	0.19568	60.59	0.19826
60.831	0.09443	60.699	0.16059	60.677	0.16395	60.667	0.16694	60.658	0.16946	60.649	0.17162	60.641	0.17433	60.632	0.17859	60.626	0.18113	60.62	0.18398	60.614	0.18675	60.609	0.18929	60.603	0.19197	60.599	0.19457	60.595	0.19613	60.591	0.19872
60.831	0.09496	60.699	0.16113	60.677	0.16448	60.667	0.16744	60.658	0.16995	60.649	0.1721	60.641	0.1748	60.632	0.17906	60.626	0.1816	60.62	0.18445	60.614	0.18722	60.609	0.18976	60.603	0.19244	60.599	0.19502	60.595	0.19659	60.591	0.19917
60.832	0.09549	60.7	0.16167	60.677	0.165	60.667	0.16795	60.658	0.17044	60.649	0.17258	60.641	0.17526	60.633	0.17953	60.626	0.18207	60.62	0.18491	60.614	0.18769	60.609	0.19023	60.604	0.1929	60.599	0.19548	60.596	0.19704	60.591	0.19962
60.832	0.096	60.7	0.16221	60.678	0.16552	60.667	0.16845	60.658	0.17093	60.649	0.17305	60.641	0.17572	60.633	0.17999	60.626	0.18254	60.62	0.18538	60.614	0.18815	60.609	0.1907	60.604	0.19336	60.599	0.19593	60.596	0.19749	60.591	0.20007
60.832	0.09651	60.7	0.16275	60.678	0.16604	60.667	0.16894	60.658	0.17141	60.649	0.17352	60.642	0.17618	60.633	0.18045	60.626	0.183	60.621	0.18584	60.614	0.18862	60.61	0.19117	60.604	0.19381	60.599	0.19638	60.596	0.19794	60.591	0.20051
60.833	0.09701	60.7	0.16328	60.678	0.16655	60.668	0.16944	60.658	0.17188	60.649	0.17398	60.642	0.17664	60.633	0.18091	60.627	0.18346	60.621	0.1863	60.614	0.18908	60.61	0.19163	60.604	0.19427	60.599	0.19683	60.596	0.19839	60.591	0.20096
60.833	0.0975	60.7	0.16381	60.678	0.16706	60.668	0.16993	60.659	0.17236	60.65	0.17444	60.642	0.17709	60.633	0.18137	60.627	0.18392	60.621	0.18676	60.615	0.18954	60.61	0.19209	60.604	0.19472	60.6	0.19727	60.596	0.19884	60.592	0.2014
60.833	0.09798	60.7	0.16434	60.678	0.16757	60.668	0.17041	60.659	0.17283	60.65	0.1749	60.642	0.17755	60.633	0.18182	60.627	0.18438	60.621	0.18722	60.615	0.19	60.61	0.19255	60.604	0.19517	60.6	0.19772	60.596	0.19928	60.592	0.20184
60.834	0.09844	60.701	0.16486	60.678	0.16807	60.668	0.17089	60.659	0.17329	60.65	0.17535	60.642	0.17801	60.634	0.18228	60.627	0.18484	60.621	0.18768	60.615	0.19046	60.61	0.193	60.605	0.19562	60.6	0.19816	60.597	0.19973	60.592	0.20227
60.834	0.0989	60.701	0.16538	60.679	0.16857	60.668	0.17137	60.659	0.17375	60.65	0.1758	60.642	0.17846	60.634	0.18273	60.627	0.1853	60.621	0.18814	60.615	0.19092	60.61	0.19346	60.605	0.19606	60.6	0.19861	60.597	0.20017	60.592	0.2027
60.834	0.09934	60.701	0.1659	60.679	0.16907	60.668	0.17185	60.659	0.17421	60.65	0.17625	60.643	0.17891	60.634	0.18318	60.627	0.18575	60.622	0.18859	60.615	0.19138	60.611	0.19391	60.605	0.1965	60.6	0.19905	60.597	0.2006	60.592	0.20313
60.835	0.09978	60.701	0.16642	60.679	0.16956	60.669	0.17232	60.66	0.17467	60.65	0.1767	60.643	0.17936	60.634	0.18363	60.628	0.1862	60.622	0.18904	60.615	0.19183	60.611	0.19435	60.605	0.19694	60.6	0.19948	60.597	0.20104	60.592	0.20356
60.835	0.10021	60.701	0.16693	60.679	0.17004	60.669	0.17278	60.66	0.17512	60.651	0.17714	60.643	0.17981	60.634	0.18408	60.628	0.18665	60.622	0.18949	60.616	0.19229	60.611	0.1948	60.605	0.19738	60.6	0.19992	60.597	0.20147	60.593	0.20399
60.836	0.10064	60.701	0.16744	60.679	0.17052	60.669	0.17324	60.66	0.17558	60.651	0.17759	60.643	0.18025	60.634	0.18453	60.628	0.1871	60.622	0.18994	60.616	0.19274	60.611	0.19524	60.605	0.19782	60.601	0.20035	60.597	0.2019	60.593	0.20441
60.836	0.10107	60.702	0.16794	60.679	0.171	60.669	0.1737	60.66	0.17602	60.651	0.17803	60.643	0.1807	60.635	0.18497	60.628	0.18754	60.622	0.19039	60.616	0.19319	60.611	0.19568	60.606	0.19825	60.601	0.20079	60.597	0.20233	60.593	0.20483
60.836	0.10149	60.702	0.16844	60.68	0.17147	60.669	0.17416	60.66	0.17647	60.651	0.17847	60.643	0.18114	60.635	0.18542	60.628	0.18799	60.622	0.19083	60.616	0.19364	60.611	0.19612	60.606	0.19868	60.601	0.20122	60.598	0.20275	60.593	0.20525
60.837	0.10191	60.702	0.16894	60.68	0.17194	60.669	0.17461	60.66	0.17691	60.651	0.17891	60.644	0.18158	60.635	0.18586	60.628	0.18843	60.622	0.19127	60.616	0.19408	60.611	0.19655	60.606	0.19911	60.601	0.20164	60.598	0.20318	60.593	0.20567
60.837	0.10232	60.702	0.16943	60.68	0.17241	60.67	0.17506	60.661	0.17735	60.651	0.17935	60.644	0.18202	60.635	0.1863	60.629	0.18888	60.623	0.19171	60.616	0.19452	60.612	0.19698	60.606	0.19954	60.601	0.20206	60.598	0.2036	60.593	0.20608
60.837	0.10275	60.702	0.16992	60.68	0.17287	60.67	0.17551	60.661	0.17778	60.652	0.17978	60.644	0.18245	60.635	0.18674	60.629	0.18932	60.623	0.19215	60.617	0.19496	60.612	0.19741	60.606	0.19997	60.601	0.20248	60.598	0.20401	60.593	0.2065
60.838	0.10319	60.702	0.17041	60.68	0.17332	60.67	0.17595	60.661	0.17821	60.652	0.18022	60.644	0.18289	60.635	0.18718	60.629	0.18976	60.623	0.19259	60.617	0.1954	60.612	0.19784	60.606	0.2004	60.602	0.2029	60.598	0.20443	60.594	0.20691
60.838	0.10364	60.702	0.17089	60.68	0.17378	60.67	0.17639	60.661	0.17864	60.652	0.18065	60.644	0.18332	60.636	0.18762	60.629	0.1902	60.623	0.19303	60.617	0.19583	60.612	0.19826	60.607	0.20082	60.602	0.20332	60.598	0.20484	60.594	0.20732
60.838	0.10409	60.703	0.17137	60.681	0.17423	60.67	0.17683	60.661	0.17907	60.652	0.18108	60.644	0.18376	60.636	0.18805	60.629	0.19063	60.623	0.19346	60.617	0.19626	60.612	0.19868	60.607	0.20124	60.602	0.20373	60.599	0.20525	60.594	0.20773
60.839	0.10453	60.703	0.17184	60.681	0.17468	60.671	0.17726	60.661	0.1795	60.652	0.18151	60.645	0.18419	60.636	0.18849	60.629	0.19106	60.623	0.19389	60.617	0.19668	60.612	0.1991	60.607	0.20166	60.602	0.20414	60.599	0.20566	60.594	0.20814
60.839	0.10498	60.703	0.17231	60.681	0.17512	60.671	0.17769	60.662	0.17993	60.652	0.18193	60.645	0.18462	60.636	0.18892	60.63	0.1915	60.624	0.19433	60.617	0.19711	60.613	0.19952	60.607	0.20208	60.602	0.20455	60.599	0.20606	60.594	0.20854
60.839	0.10544	60.703	0.17278	60.681	0.17556	60.671	0.17812	60.662	0.18035	60.653	0.18236	60.645	0.18505	60.636	0.18935	60.63	0.19192	60.624	0.19475	60.617	0.19753	60.613	0.19994	60.607	0.20249	60.602	0.20495	60.599	0.20647	60.594	0.20894
60.84	0.10589	60.703	0.17324	60.681	0.17599	60.671	0.17855	60.662	0.18078	60.653	0.18278	60.645	0.18548	60.636	0.18978	60.63	0.19235	60.624	0.19518	60.618	0.19794	60.613	0.20036	60.607	0.2029	60.602	0.20535	60.599	0.20687	60.595	0.20934
60.84	0.10634	60.703	0.17371	60.682	0.17643	60.671	0.17897	60.662	0.1812	60.653	0.1832	60.645	0.1859	60.636	0.1902	60.63	0.19277	60.624	0.19561	60.618	0.19836	60.613	0.20077	60.607	0.2033	60.603	0.20576	60.599	0.20727	60.595	0.20974
60.84	0.1068	60.704	0.17416	60.682	0.17686	60.671	0.1794	60.662	0.18162	60.653	0.18362	60.645	0.18633	60.637	0.19063	60.63	0.1932	60.624	0.19603	60.618	0.19877	60.613	0.20118	60.608	0.20371	60.603	0.20615	60.599	0.20767	60.595	0.21014
60.841	0.10725	60.704	0.17462	60.682	0.17729	60.672	0.17982	60.662	0.18203	60.653	0.18404	60.646	0.18675	60.637	0.19105	60.63	0.19361	60.624	0.19645	60.618	0.19918	60.613	0.20159	60.608	0.20411	60.603	0.20655	60.6	0.20806	60.595	0.21053
60.841	0.1077	60.704	0.17507	60.682	0.17772	60.672	0.18024	60.663	0.18245	60.653	0.18446	60.646	0.18718	60.637	0.19147	60.63	0.19403	60.625	0.19686	60.618	0.19959	60.614	0.202	60.608	0.2045	60.603	0.20695	60.6	0.20846	60.595	0.21092
60.841	0.10815	60.704	0.17552	60.682	0.17814	60.672	0.18066	60.663	0.18286	60.654	0.18488	60.646	0.1876	60.637	0.19188	60.631	0.19445	60.625	0.19728	60.618	0.2	60.614	0.2024	60.608	0.2049	60.603	0.20734	60.6	0.20885	60.595	0.2113
60.841	0.1086	60.704	0.17596	60.682	0.17857	60.672	0.18108	60.663	0.18327	60.654	0.18529	60.646	0.18801	60.637	0.1923	60.631	0.19486	60.625	0.19769	60.619	0.2004	60.614	0.2028	60.608	0.2053	60.603	0.20773	60.6	0.20924	60.595	0.21168
60.842	0.10904	60.704	0.17641	60.683	0.17899	60.672	0.18149	60.663	0.18368	60.654	0.1857	60.646	0.18843	60.637	0.19271	60.631	0.19528	60.625	0.19809	60.619	0.20081	60.614	0.2032	60.608	0.20569	60.604	0.20812	60.6	0.20962	60.596	0.21206
60.842	0.10948	60.705	0.17685	60.683	0.17941	60.672	0.1819	60.663	0.18409	60.654	0.18612	60.646	0.18884	60.638	0.19312	60.631	0.19569	60.625	0.1985	60.619	0.20121	60.614	0.20359	60.609	0.20608	60.604	0.2085	60.6	0.21001	60.596	0.21244
60.842	0.10992	60.705	0.17728	60.683	0.17983	60.673	0.18232	60.663	0.1845	60.654	0.18653	60.647	0.18926	60.638	0.19352	60.631	0.1961	60.625	0.1989	60.619	0.20161	60.614	0.20399	60.609	0.20647	60.604	0.20888	60.601	0.21039	60.596	0.21281
60.843	0.11036	60.705	0.17771	60.683	0.18025	60.673	0.18273	60.664	0.1849	60.654	0.18693	60.647	0.18966	60.638	0.19393	60.631	0.19651	60.625	0.1993	60.619	0.20201	60.614	0.20438	60.609	0.20686	60.604	0.20926	60.601	0.21077	60.596	0.21318
60.843	0.11079	60.705	0.17815	60.683	0.18066	60.673	0.18313	60.664	0.1853	60.655	0.18734	60.647	0.19007	60.638	0.19433	60.632	0.19691	60.626	0.1997	60.619	0.2024	60.615	0.20476	60.609	0.20724	60.604	0.20964	60.601	0.21115	60.596	0.21354
60.843	0.11122	60.705	0.17857	60.683	0.18107	60.673	0.18354	60.664	0.18571	60.655	0.18774	60.647	0.19047	60.638	0.19473	60.632	0.19731	60.626	0.20009	60.62	0.20279	60.615	0.20515	60.609	0.20762	60.604	0.21002	60.601	0.21152	60.596	0.2139
60.843	0.11165	60.705	0.179	60.683	0.18149	60.673	0.18394	60.664	0.18611	60.655	0.18815	60.647	0.19088	60.638	0.19513	60.632	0.19771	60.626	0.20048	60.62	0.20318	60.615	0.20553	60.609	0.208	60.605	0.2104	60.601	0.2119	60.597	0.21426
60.844	0.11208	60.706	0.17942	60.684	0.1819	60.673	0.18435	60.664	0.1865	60.655	0.18855	60.647	0.19127	60.639	0.19553	60.632	0.19811	60.626	0.20087	60.62	0.20357	60.615	0.20592	60.609	0.20838	60.605	0.21077	60.601	0.21227	60.597	0.21462
60.844	0.1125	60.706	0.17985	60.684	0.1823	60.673	0.18475	60.664	0.1869	60.655	0.18894	60.647	0.19167	60.639	0.19593	60.632	0.19851	60.626	0.20126	60.62	0.20396	60.615	0.2063	60.61	0.20876	60.605	0.21114	60.602	0.21263	60.597	0.21497
60.844	0.11292	60.706	0.18027	60.684	0.18271	60.674	0.18515	60.664	0.18729	60.655	0.18934	60.648	0.19207	60.639	0.19632	60.632	0.1989	60.626	0.20165	60.62	0.20434	60.615	0.20667	60.61	0.20913	60.605	0.21151	60.602	0.21299	60.597	0.21532
60.844	0.11333	60.706	0.18069	60.684	0.18311	60.674	0.18555	60.665	0.18769	60.656	0.18974	60.648	0.19246	60.639	0.19672	60.633	0.19929	60.627	0.20204	60.62	0.20472	60.616	0.20705	60.61	0.2095	60.605	0.21187	60.602	0.21335	60.597	0.21567
60.845	0.11375	60.706	0.18111	60.684	0.18351	60.674	0.18594	60.665	0.18808	60.656	0.19013	60.648	0.19285	60.639	0.19711	60.633	0.19968	60.627	0.20242	60.62	0.2051	60.616	0.20742	60.61	0.20987	60.605	0.21223	60.602	0.21371	60.597	0.21602
60.845	0.11416	60.706	0.18152	60.684	0.18391	60.674	0.18634	60.665	0.18847	60.656	0.19052	60.648	0.19324	60.639	0.19751	60.633	0.20007	60.627	0.2028	60.621	0.20547	60.616	0.2078	60.61	0.21023	60.605	0.21259	60.602	0.21406	60.598	0.21637
60.845	0.11457	60.707	0.18194	60.685	0.18431	60.674	0.18673	60.665	0.18886	60.656	0.19091	60.648	0.19363	60.639	0.1979	60.633	0.20045	60.627	0.20318	60.621	0.20585	60.616	0.20817	60.61	0.2106	60.606	0.21295	60.602	0.21441	60.598	0.21672
60.845	0.11498	60.707	0.18236	60.685	0.18471	60.674	0.18712	60.665	0.18924	60.656	0.1913	60.648	0.19402	60.64	0.19828	60.633	0.20084	60.627	0.20356	60.621	0.20622	60.616	0.20853	60.611	0.21096	60.606	0.21331	60.602	0.21476	60.598	0.21707
60.846	0.11538	60.707	0.18277	60.685	0.18511	60.675	0.18751	60.665	0.18963	60.656	0.19169	60.649	0.19441	60.64	0.19867	60.633	0.20122	60.627	0.20394	60.621	0.20659	60.616	0.2089	60.611	0.21132	60.606	0.21366	60.603	0.2151	60.598	0.21741
60.846	0.11576	60.707	0.18318	60.685	0.1855	60.675	0.18789	60.666	0.19001	60.656	0.19207	60.649	0.1948	60.64	0.19905	60.633	0.2016	60.628	0.20431	60.621	0.20696	60.617	0.20926	60.611	0.21168	60.606	0.21401	60.603	0.21545	60.598	0.21776
60.846	0.11614	60.707	0.18359	60.685	0.18589	60.675	0.18828	60.666	0.19039	60.657	0.19246	60.649	0.19518	60.64	0.19943	60.634	0.20197	60.628	0.20468	60.621	0.20733	60.617	0.20962	60.611	0.21203	60.606	0.21436	60.603	0.21579	60.598	0.21811
60.846	0.1165	60.707	0.18399	60.685	0.18629	60.675	0.18866	60.666	0.19077	60.657	0.19284	60.649	0.19557	60.64	0.19981	60.634	0.20235	60.628	0.20505	60.622	0.20769	60.617	0.20998	60.611	0.21239	60.606	0.2147	60.603	0.21613	60.598	0.21845
60.846	0.11687	60.708	0.1844	60.686	0.18667	60.675	0.18904	60.666	0.19115	60.657	0.19322	60.649	0.19595	60.64	0.20019	60.634	0.20272	60.628	0.20541	60.622	0.20806	60.617	0.21034	60.611	0.21274	60.607	0.21504	60.603	0.21646	60.599	0.21879
60.846	0.11724	60.708	0.1848	60.686	0.18706	60.675	0.18942	60.666	0.19152	60.657	0.1936	60.649	0.19633	60.641	0.20056	60.634	0.20309	60.628	0.20578	60.622	0.20842	60.617	0.2107	60.612	0.21309	60.607	0.21538	60.603	0.2168	60.599	0.21914
60.847	0.1176	60.708	0.1852	60.686	0.18745	60.676	0.1898	60.666	0.1919	60.657	0.19398	60.65	0.19671	60.641	0.20094	60.634	0.20346	60.628	0.20614	60.622	0.20878	60.617	0.21105	60.612	0.21344	60.607	0.21572	60.604	0.21714	60.599	0.21948
60.847	0.11797	60.708	0.18559	60.686	0.18783	60.676	0.19018	60.667	0.19227	60.657	0.19436	60.65	0.19708	60.641	0.20131	60.634	0.20383	60.628	0.2065	60.622	0.20914	60.617	0.2114	60.612	0.21378	60.607	0.21606	60.604	0.21748	60.599	0.21982
60.847	0.11834	60.708	0.18599	60.686	0.18821	60.676	0.19055	60.667	0.19265	60.658	0.19473	60.65	0.19746	60.641	0.20168	60.635	0.20419	60.629	0.20686	60.622	0.20949	60.618	0.21175	60.612	0.21412	60.607	0.21639	60.604	0.21782	60.599	0.22016
60.847	0.11871	60.708	0.18638	60.686	0.18859	60.676	0.19093	60.667	0.19302	60.658	0.1951	60.65	0.19783	60.641	0.20205	60.635	0.20456	60.629	0.20722	60.623	0.20985	60.618	0.21209	60.612	0.21446	60.607	0.21673	60.604	0.21816	60.599	0.22049
60.847	0.11908	60.708	0.18677	60.686	0.18897	60.676	0.1913	60.667	0.19339	60.658	0.19548	60.65	0.1982	60.641	0.20241	60.635	0.20492	60.629	0.20758	60.623	0.2102	60.618	0.21244	60.612	0.2148	60.608	0.21706	60.604	0.2185	60.6	0.22083
60.847	0.11945	60.709	0.18716	60.687	0.18935	60.676	0.19167	60.667	0.19376	60.658	0.19585	60.65	0.19857	60.642	0.20278	60.635	0.20528	60.629	0.20794	60.623	0.21055	60.618	0.21278	60.612	0.21514	60.608	0.2174	60.604	0.21884	60.6	0.22117
60.848	0.11982	60.709	0.18755	60.687	0.18972	60.676	0.19204	60.667	0.19413	60.658	0.19622	60.65	0.19893	60.642	0.20314	60.635	0.20564	60.629	0.20829	60.623	0.2109	60.618	0.21312	60.613	0.21547	60.608	0.21774	60.605	0.21917	60.6	0.2215
60.848	0.12019	60.709	0.18794	60.687	0.1901	60.677	0.19241	60.667	0.1945	60.658	0.19658	60.651	0.1993	60.642	0.20351	60.635	0.20599	60.629	0.20865	60.623	0.21125	60.618	0.21346	60.613	0.21581	60.608	0.21807	60.605	0.21951	60.6	0.22183
60.848	0.12055	60.709	0.18832	60.687	0.19047	60.677	0.19278	60.668	0.19487	60.659	0.19695	60.651	0.19966	60.642	0.20387	60.636	0.20635	60.63	0.209	60.623	0.2116	60.619	0.2138	60.613	0.21614	60.608	0.21841	60.605	0.21984	60.6	0.22216
60.848	0.12091	60.709	0.1887	60.687	0.19084	60.677	0.19314	60.668	0.19523	60.659	0.19731	60.651	0.20002	60.642	0.20423	60.636	0.2067	60.63	0.20935	60.623	0.21194	60.619	0.21414	60.613	0.21647	60.608	0.21874	60.605	0.22018	60.6	0.22248
60.848	0.12127	60.709	0.18908	60.687	0.19121	60.677	0.1935	60.668	0.1956	60.659	0.19768	60.651	0.20038	60.642	0.20458	60.636	0.20706	60.63	0.2097	60.624	0.21228	60.619	0.21447	60.613	0.21681	60.608	0.21907	60.605	0.22051	60.6	0.2228
60.848	0.12163	60.71	0.18945	60.688	0.19157	60.677	0.19386	60.668	0.19596	60.659	0.19804	60.651	0.20074	60.642	0.20494	60.636	0.20741	60.63	0.21004	60.624	0.21262	60.619	0.2148	60.613	0.21714	60.609	0.2194	60.605	0.22084	60.601	0.22312
60.849	0.12198	60.71	0.18982	60.688	0.19193	60.677	0.19422	60.668	0.19632	60.659	0.1984	60.651	0.2011	60.643	0.20529	60.636	0.20776	60.63	0.21039	60.624	0.21296	60.619	0.21513	60.614	0.21747	60.609	0.21973	60.605	0.22117	60.601	0.22343
60.849	0.12234	60.71	0.19019	60.688	0.1923	60.678	0.19458	60.668	0.19668	60.659	0.19875	60.652	0.20146	60.643	0.20564	60.636	0.20811	60.63	0.21073	60.624	0.2133	60.619	0.21547	60.614	0.2178	60.609	0.22006	60.606	0.22149	60.601	0.22374
60.849	0.12269	60.71	0.19056	60.688	0.19265	60.678	0.19493	60.669	0.19704	60.659	0.19911	60.652	0.20181	60.643	0.20599	60.636	0.20846	60.631	0.21108	60.624	0.21363	60.62	0.2158	60.614	0.21813	60.609	0.22038	60.606	0.22181	60.601	0.22406
60.849	0.12304	60.71	0.19093	60.688	0.19301	60.678	0.19529	60.669	0.19739	60.66	0.19946	60.652	0.20217	60.643	0.20634	60.637	0.2088	60.631	0.21142	60.624	0.21396	60.62	0.21613	60.614	0.21846	60.609	0.2207	60.606	0.22213	60.601	0.22436
60.849	0.12338	60.71	0.19129	60.688	0.19336	60.678	0.19564	60.669	0.19775	60.66	0.19982	60.652	0.20252	60.643	0.20668	60.637	0.20915	60.631	0.21175	60.625	0.21429	60.62	0.21646	60.614	0.21878	60.609	0.22102	60.606	0.22245	60.601	0.22467
60.85	0.12373	60.71	0.19165	60.688	0.19371	60.678	0.19599	60.669	0.1981	60.66	0.20017	60.652	0.20287	60.643	0.20703	60.637	0.20949	60.631	0.21209	60.625	0.21462	60.62	0.21679	60.614	0.21911	60.61	0.22134	60.606	0.22276	60.602	0.22498
60.85	0.12407	60.711	0.19201	60.689	0.19406	60.678	0.19635	60.669	0.19846	60.66	0.20052	60.652	0.20322	60.644	0.20737	60.637	0.20983	60.631	0.21243	60.625	0.21495	60.62	0.21712	60.615	0.21943	60.61	0.22166	60.606	0.22307	60.602	0.22529
60.85	0.12442	60.711	0.19236	60.689	0.19441	60.678	0.19669	60.669	0.19881	60.66	0.20087	60.653	0.20356	60.644	0.20771	60.637	0.21017	60.631	0.21276	60.625	0.21528	60.62	0.21745	60.615	0.21975	60.61	0.22197	60.607	0.22338	60.602	0.2256
60.85	0.12476	60.711	0.19272	60.689	0.19475	60.679	0.19704	60.669	0.19915	60.66	0.20121	60.653	0.2039	60.644	0.20805	60.637	0.21051	60.631	0.21309	60.625	0.2156	60.62	0.21777	60.615	0.22007	60.61	0.22228	60.607	0.22369	60.602	0.22591
60.85	0.1251	60.711	0.19307	60.689	0.19509	60.679	0.19739	60.67	0.1995	60.661	0.20156	60.653	0.20425	60.644	0.20839	60.638	0.21084	60.632	0.21342	60.625	0.21593	60.621	0.21809	60.615	0.22039	60.61	0.22259	60.607	0.22399	60.602	0.22621
60.85	0.12543	60.711	0.19343	60.689	0.19543	60.679	0.19773	60.67	0.19985	60.661	0.2019	60.653	0.20458	60.644	0.20873	60.638	0.21118	60.632	0.21375	60.626	0.21625	60.621	0.21841	60.615	0.2207	60.61	0.2229	60.607	0.2243	60.602	0.22652
60.851	0.12577	60.711	0.19378	60.689	0.19577	60.679	0.19807	60.67	0.20019	60.661	0.20225	60.653	0.20492	60.644	0.20906	60.638	0.21151	60.632	0.21408	60.626	0.21658	60.621	0.21873	60.615	0.22101	60.611	0.2232	60.607	0.2246	60.603	0.22683
60.851	0.1261	60.711	0.19413	60.69	0.1961	60.679	0.19841	60.67	0.20053	60.661	0.20259	60.653	0.20526	60.645	0.20939	60.638	0.21184	60.632	0.2144	60.626	0.2169	60.621	0.21905	60.615	0.22132	60.611	0.22351	60.607	0.2249	60.603	0.22713
60.851	0.12644	60.712	0.19448	60.69	0.19644	60.679	0.19875	60.67	0.20086	60.661	0.20293	60.653	0.20559	60.645	0.20973	60.638	0.21217	60.632	0.21472	60.626	0.21722	60.621	0.21936	60.616	0.22162	60.611	0.22381	60.608	0.2252	60.603	0.22744
60.851	0.12677	60.712	0.19482	60.69	0.19677	60.68	0.19909	60.67	0.2012	60.661	0.20326	60.654	0.20593	60.645	0.21006	60.638	0.2125	60.632	0.21504	60.626	0.21754	60.621	0.21967	60.616	0.22192	60.611	0.22411	60.608	0.2255	60.603	0.22774
60.851	0.1271	60.712	0.19517	60.69	0.1971	60.68	0.19943	60.671	0.20153	60.662	0.2036	60.654	0.20626	60.645	0.21039	60.639	0.21283	60.633	0.21536	60.626	0.21785	60.622	0.21998	60.616	0.22223	60.611	0.22441	60.608	0.2258	60.603	0.22805
60.851	0.12742	60.712	0.19551	60.69	0.19743	60.68	0.19976	60.671	0.20186	60.662	0.20393	60.654	0.20659	60.645	0.21072	60.639	0.21316	60.633	0.21568	60.626	0.21817	60.622	0.22028	60.616	0.22253	60.611	0.22471	60.608	0.2261	60.603	0.22835
60.852	0.12775	60.712	0.19585	60.69	0.19776	60.68	0.2001	60.671	0.2022	60.662	0.20426	60.654	0.20692	60.645	0.21105	60.639	0.21348	60.633	0.21599	60.627	0.21848	60.622	0.22059	60.616	0.22283	60.611	0.225	60.608	0.22641	60.603	0.22865
60.852	0.12807	60.712	0.19619	60.69	0.19809	60.68	0.20043	60.671	0.20252	60.662	0.20459	60.654	0.20725	60.646	0.21138	60.639	0.2138	60.633	0.21631	60.627	0.21879	60.622	0.22089	60.616	0.22313	60.612	0.2253	60.608	0.22671	60.604	0.22895
60.852	0.1284	60.713	0.19653	60.691	0.19842	60.68	0.20076	60.671	0.20285	60.662	0.20492	60.654	0.20757	60.646	0.21171	60.639	0.21412	60.633	0.21662	60.627	0.2191	60.622	0.22118	60.617	0.22343	60.612	0.2256	60.608	0.22701	60.604	0.22924
60.852	0.12872	60.713	0.19687	60.691	0.19874	60.68	0.20109	60.671	0.20318	60.662	0.20525	60.655	0.2079	60.646	0.21203	60.639	0.21444	60.633	0.21694	60.627	0.21941	60.622	0.22148	60.617	0.22374	60.612	0.2259	60.609	0.22731	60.604	0.22954
60.852	0.12904	60.713	0.1972	60.691	0.19906	60.681	0.20141	60.672	0.20351	60.663	0.20557	60.655	0.20823	60.646	0.21236	60.64	0.21476	60.634	0.21725	60.627	0.21971	60.623	0.22178	60.617	0.22404	60.612	0.22619	60.609	0.2276	60.604	0.22983
60.852	0.12936	60.713	0.19754	60.691	0.19938	60.681	0.20173	60.672	0.20383	60.663	0.2059	60.655	0.20855	60.646	0.21268	60.64	0.21507	60.634	0.21756	60.627	0.22002	60.623	0.22208	60.617	0.22433	60.612	0.22649	60.609	0.2279	60.604	0.23013
60.853	0.12968	60.713	0.19787	60.691	0.1997	60.681	0.20205	60.672	0.20416	60.663	0.20622	60.655	0.20888	60.646	0.213	60.64	0.21539	60.634	0.21786	60.628	0.22032	60.623	0.22238	60.617	0.22463	60.612	0.22679	60.609	0.2282	60.604	0.23042
60.853	0.12999	60.713	0.1982	60.691	0.20002	60.681	0.20237	60.672	0.20448	60.663	0.20655	60.655	0.2092	60.646	0.21332	60.64	0.2157	60.634	0.21817	60.628	0.22062	60.623	0.22268	60.617	0.22493	60.613	0.22708	60.609	0.2285	60.605	0.23071
60.853	0.13031	60.713	0.19853	60.692	0.20034	60.681	0.20269	60.672	0.2048	60.663	0.20687	60.655	0.20952	60.647	0.21364	60.64	0.21601	60.634	0.21847	60.628	0.22091	60.623	0.22298	60.618	0.22522	60.613	0.22738	60.609	0.22879	60.605	0.23099
60.853	0.13062	60.714	0.19886	60.692	0.20065	60.681	0.203	60.672	0.20512	60.663	0.20719	60.656	0.20984	60.647	0.21395	60.64	0.21632	60.634	0.21878	60.628	0.22121	60.623	0.22327	60.618	0.22552	60.613	0.22767	60.61	0.22909	60.605	0.23128
60.853	0.13094	60.714	0.19918	60.692	0.20097	60.682	0.20331	60.672	0.20544	60.663	0.20751	60.656	0.21016	60.647	0.21427	60.64	0.21663	60.635	0.21908	60.628	0.22151	60.623	0.22357	60.618	0.22581	60.613	0.22796	60.61	0.22938	60.605	0.23156
60.853	0.13125	60.714	0.19951	60.692	0.20128	60.682	0.20362	60.673	0.20576	60.664	0.20783	60.656	0.21048	60.647	0.21458	60.641	0.21694	60.635	0.21938	60.628	0.2218	60.624	0.22387	60.618	0.2261	60.613	0.22825	60.61	0.22967	60.605	0.23184
60.853	0.13156	60.714	0.19984	60.692	0.2016	60.682	0.20394	60.673	0.20607	60.664	0.20815	60.656	0.2108	60.647	0.21489	60.641	0.21724	60.635	0.21968	60.629	0.22209	60.624	0.22416	60.618	0.22639	60.613	0.22854	60.61	0.22996	60.605	0.23213
60.854	0.13187	60.714	0.20016	60.692	0.20191	60.682	0.20425	60.673	0.20639	60.664	0.20847	60.656	0.21111	60.647	0.2152	60.641	0.21754	60.635	0.21997	60.629	0.22239	60.624	0.22445	60.618	0.22667	60.614	0.22883	60.61	0.23024	60.606	0.2324
60.854	0.13218	60.714	0.20048	60.693	0.20222	60.682	0.20455	60.673	0.2067	60.664	0.20878	60.656	0.21143	60.648	0.21551	60.641	0.21784	60.635	0.22027	60.629	0.22268	60.624	0.22474	60.618	0.22696	60.614	0.22912	60.61	0.23053	60.606	0.23268
60.854	0.13248	60.715	0.2008	60.693	0.20253	60.682	0.20486	60.673	0.20701	60.664	0.2091	60.657	0.21174	60.648	0.21581	60.641	0.21814	60.635	0.22057	60.629	0.22296	60.624	0.22503	60.619	0.22725	60.614	0.2294	60.61	0.23081	60.606	0.23296
60.854	0.13279	60.715	0.20112	60.693	0.20283	60.683	0.20517	60.673	0.20732	60.664	0.20941	60.657	0.21205	60.648	0.21611	60.641	0.21844	60.635	0.22086	60.629	0.22325	60.624	0.22532	60.619	0.22753	60.614	0.22969	60.611	0.23109	60.606	0.23323
60.854	0.13309	60.715	0.20144	60.693	0.20314	60.683	0.20548	60.674	0.20763	60.665	0.20972	60.657	0.21236	60.648	0.21641	60.642	0.21873	60.636	0.22115	60.629	0.22354	60.625	0.2256	60.619	0.22782	60.614	0.22997	60.611	0.23137	60.606	0.2335
60.855	0.13339	60.715	0.20175	60.693	0.20344	60.683	0.20578	60.674	0.20794	60.665	0.21004	60.657	0.21267	60.648	0.21671	60.642	0.21903	60.636	0.22144	60.629	0.22382	60.625	0.22588	60.619	0.2281	60.614	0.23025	60.611	0.23164	60.606	0.23377
60.855	0.13369	60.715	0.20207	60.693	0.20375	60.683	0.20608	60.674	0.20825	60.665	0.21035	60.657	0.21298	60.648	0.21701	60.642	0.21932	60.636	0.22172	60.63	0.22411	60.625	0.22617	60.619	0.22838	60.614	0.23052	60.611	0.23191	60.606	0.23404
60.855	0.13399	60.715	0.20238	60.693	0.20405	60.683	0.20639	60.674	0.20855	60.665	0.21065	60.657	0.21329	60.649	0.2173	60.642	0.21961	60.636	0.222	60.63	0.22439	60.625	0.22645	60.619	0.22866	60.615	0.2308	60.611	0.23218	60.607	0.2343
60.855	0.13428	60.715	0.2027	60.694	0.20435	60.683	0.20669	60.674	0.20886	60.665	0.21096	60.657	0.21359	60.649	0.2176	60.642	0.2199	60.636	0.22228	60.63	0.22467	60.625	0.22672	60.62	0.22894	60.615	0.23107	60.611	0.23245	60.607	0.23457
60.855	0.13458	60.716	0.20301	60.694	0.20465	60.684	0.20699	60.674	0.20916	60.665	0.21127	60.658	0.21389	60.649	0.21789	60.642	0.22019	60.636	0.22256	60.63	0.22495	60.625	0.227	60.62	0.22922	60.615	0.23134	60.612	0.23272	60.607	0.23483
60.855	0.13487	60.716	0.20333	60.694	0.20495	60.684	0.20729	60.675	0.20947	60.666	0.21157	60.658	0.21419	60.649	0.21818	60.643	0.22048	60.637	0.22284	60.63	0.22523	60.626	0.22728	60.62	0.22949	60.615	0.2316	60.612	0.23298	60.607	0.23509
60.856	0.13516	60.716	0.20364	60.694	0.20525	60.684	0.20759	60.675	0.20977	60.666	0.21188	60.658	0.21448	60.649	0.21847	60.643	0.22076	60.637	0.22312	60.63	0.2255	60.626	0.22755	60.62	0.22977	60.615	0.23187	60.612	0.23324	60.607	0.23536
60.856	0.13545	60.716	0.20395	60.694	0.20555	60.684	0.20789	60.675	0.21007	60.666	0.21218	60.658	0.21477	60.649	0.21876	60.643	0.22105	60.637	0.22339	60.631	0.22577	60.626	0.22783	60.62	0.23004	60.615	0.23213	60.612	0.2335	60.607	0.23562
60.856	0.13573	60.716	0.20427	60.694	0.20585	60.684	0.20819	60.675	0.21037	60.666	0.21249	60.658	0.21507	60.65	0.21905	60.643	0.22133	60.637	0.22366	60.631	0.22605	60.626	0.2281	60.62	0.23031	60.616	0.23239	60.612	0.23376	60.608	0.23588
60.856	0.13602	60.716	0.20458	60.695	0.20615	60.684	0.20849	60.675	0.21067	60.666	0.21279	60.658	0.21536	60.65	0.21933	60.643	0.22161	60.637	0.22393	60.631	0.22632	60.626	0.22837	60.621	0.23057	60.616	0.23265	60.612	0.23402	60.608	0.23614
60.856	0.1363	60.717	0.20489	60.695	0.20644	60.684	0.20879	60.675	0.21097	60.666	0.21309	60.659	0.21564	60.65	0.21962	60.643	0.22189	60.637	0.2242	60.631	0.22659	60.626	0.22863	60.621	0.23084	60.616	0.23291	60.612	0.23428	60.608	0.2364
60.856	0.13658	60.717	0.2052	60.695	0.20674	60.685	0.20909	60.676	0.21127	60.667	0.21338	60.659	0.21593	60.65	0.2199	60.643	0.22216	60.638	0.22447	60.631	0.22685	60.626	0.2289	60.621	0.2311	60.616	0.23316	60.613	0.23453	60.608	0.23665
60.857	0.13686	60.717	0.20551	60.695	0.20704	60.685	0.20938	60.676	0.21157	60.667	0.21368	60.659	0.21622	60.65	0.22018	60.644	0.22244	60.638	0.22474	60.631	0.22712	60.627	0.22917	60.621	0.23136	60.616	0.23341	60.613	0.23479	60.608	0.23691
60.857	0.13714	60.717	0.20583	60.695	0.20733	60.685	0.20968	60.676	0.21186	60.667	0.21397	60.659	0.2165	60.65	0.22047	60.644	0.22271	60.638	0.22501	60.632	0.22739	60.627	0.22943	60.621	0.23162	60.616	0.23366	60.613	0.23504	60.608	0.23716
60.857	0.13742	60.717	0.20614	60.695	0.20763	60.685	0.20998	60.676	0.21216	60.667	0.21426	60.659	0.21679	60.65	0.22074	60.644	0.22298	60.638	0.22528	60.632	0.22765	60.627	0.2297	60.621	0.23188	60.616	0.23391	60.613	0.23529	60.608	0.23741
60.857	0.1377	60.717	0.20645	60.696	0.20792	60.685	0.21027	60.676	0.21245	60.667	0.21455	60.659	0.21707	60.651	0.22102	60.644	0.22324	60.638	0.22554	60.632	0.22792	60.627	0.22996	60.621	0.23213	60.617	0.23416	60.613	0.23555	60.609	0.23766
60.857	0.13798	60.717	0.20676	60.696	0.20822	60.685	0.21057	60.676	0.21275	60.667	0.21484	60.66	0.21735	60.651	0.2213	60.644	0.22351	60.638	0.22581	60.632	0.22818	60.627	0.23022	60.622	0.23239	60.617	0.23441	60.613	0.2358	60.609	0.23791
60.857	0.13825	60.718	0.20707	60.696	0.20851	60.686	0.21086	60.676	0.21304	60.667	0.21512	60.66	0.21763	60.651	0.22157	60.644	0.22377	60.638	0.22607	60.632	0.22844	60.627	0.23048	60.622	0.23264	60.617	0.23466	60.614	0.23605	60.609	0.23815
60.857	0.13853	60.718	0.20738	60.696	0.20881	60.686	0.21116	60.677	0.21333	60.668	0.21541	60.66	0.21791	60.651	0.22184	60.645	0.22404	60.639	0.22634	60.632	0.2287	60.628	0.23074	60.622	0.23289	60.617	0.2349	60.614	0.2363	60.609	0.23839
60.858	0.1388	60.718	0.20769	60.696	0.2091	60.686	0.21145	60.677	0.21363	60.668	0.21569	60.66	0.21818	60.651	0.22211	60.645	0.2243	60.639	0.2266	60.632	0.22896	60.628	0.231	60.622	0.23313	60.617	0.23515	60.614	0.23654	60.609	0.23864
60.858	0.13907	60.718	0.208	60.696	0.2094	60.686	0.21174	60.677	0.21392	60.668	0.21597	60.66	0.21846	60.651	0.22237	60.645	0.22456	60.639	0.22686	60.633	0.22922	60.628	0.23125	60.622	0.23338	60.617	0.23539	60.614	0.23679	60.609	0.23887
60.858	0.13934	60.718	0.20831	60.697	0.20969	60.686	0.21204	60.677	0.21421	60.668	0.21625	60.66	0.21873	60.652	0.22264	60.645	0.22482	60.639	0.22712	60.633	0.22948	60.628	0.2315	60.622	0.23362	60.618	0.23564	60.614	0.23703	60.609	0.23911
60.858	0.13961	60.718	0.20862	60.697	0.20999	60.686	0.21233	60.677	0.21449	60.668	0.21653	60.661	0.219	60.652	0.2229	60.645	0.22508	60.639	0.22738	60.633	0.22974	60.628	0.23175	60.623	0.23387	60.618	0.23588	60.614	0.23728	60.61	0.23935
60.858	0.13988	60.719	0.20893	60.697	0.21028	60.687	0.21262	60.677	0.21478	60.668	0.21681	60.661	0.21927	60.652	0.22316	60.645	0.22534	60.639	0.22763	60.633	0.22999	60.628	0.232	60.623	0.23411	60.618	0.23612	60.614	0.23752	60.61	0.23958
60.858	0.14014	60.719	0.20924	60.697	0.21058	60.687	0.21291	60.678	0.21507	60.669	0.21708	60.661	0.21954	60.652	0.22341	60.646	0.22559	60.64	0.22789	60.633	0.23024	60.628	0.23224	60.623	0.23435	60.618	0.23636	60.615	0.23776	60.61	0.23982
60.859	0.14041	60.719	0.20955	60.697	0.21087	60.687	0.2132	60.678	0.21535	60.669	0.21736	60.661	0.21981	60.652	0.22367	60.646	0.22585	60.64	0.22814	60.633	0.23049	60.629	0.23249	60.623	0.23459	60.618	0.2366	60.615	0.23799	60.61	0.24005
60.859	0.14067	60.719	0.20985	60.697	0.21116	60.687	0.2135	60.678	0.21564	60.669	0.21763	60.661	0.22008	60.652	0.22392	60.646	0.22611	60.64	0.22839	60.634	0.23074	60.629	0.23273	60.623	0.23483	60.618	0.23684	60.615	0.23823	60.61	0.24028
60.859	0.14093	60.719	0.21016	60.697	0.21146	60.687	0.21378	60.678	0.21592	60.669	0.2179	60.661	0.22034	60.653	0.22418	60.646	0.22636	60.64	0.22864	60.634	0.23099	60.629	0.23297	60.623	0.23507	60.618	0.23708	60.615	0.23846	60.61	0.24051
60.859	0.14119	60.719	0.21047	60.698	0.21175	60.687	0.21407	60.678	0.2162	60.669	0.21817	60.661	0.2206	60.653	0.22443	60.646	0.22661	60.64	0.22889	60.634	0.23123	60.629	0.23321	60.623	0.23531	60.619	0.23731	60.615	0.2387	60.611	0.24074
60.859	0.14145	60.719	0.21077	60.698	0.21205	60.688	0.21436	60.678	0.21648	60.669	0.21844	60.662	0.22086	60.653	0.22469	60.646	0.22686	60.64	0.22914	60.634	0.23148	60.629	0.23344	60.624	0.23555	60.619	0.23755	60.615	0.23893	60.611	0.24096
60.859	0.14171	60.72	0.21108	60.698	0.21234	60.688	0.21465	60.679	0.21676	60.67	0.21871	60.662	0.22112	60.653	0.22494	60.647	0.22711	60.641	0.22938	60.634	0.23172	60.629	0.23368	60.624	0.23578	60.619	0.23778	60.616	0.23915	60.611	0.24119
60.86	0.14196	60.72	0.21138	60.698	0.21263	60.688	0.21493	60.679	0.21704	60.67	0.21898	60.662	0.22138	60.653	0.22519	60.647	0.22736	60.641	0.22962	60.634	0.23196	60.63	0.23392	60.624	0.23602	60.619	0.23801	60.616	0.23938	60.611	0.24141
60.86	0.14222	60.72	0.21169	60.698	0.21293	60.688	0.21522	60.679	0.21732	60.67	0.21925	60.662	0.22163	60.653	0.22544	60.647	0.22761	60.641	0.22987	60.634	0.2322	60.63	0.23415	60.624	0.23625	60.619	0.23824	60.616	0.23961	60.611	0.24163
60.86	0.14247	60.72	0.21199	60.698	0.21322	60.688	0.21551	60.679	0.2176	60.67	0.21951	60.662	0.22188	60.653	0.22569	60.647	0.22786	60.641	0.23011	60.635	0.23243	60.63	0.23439	60.624	0.23648	60.619	0.23847	60.616	0.23983	60.611	0.24185
60.86	0.14273	60.72	0.21229	60.699	0.21351	60.688	0.21579	60.679	0.21788	60.67	0.21977	60.662	0.22213	60.654	0.22594	60.647	0.2281	60.641	0.23035	60.635	0.23267	60.63	0.23462	60.624	0.23671	60.62	0.23869	60.616	0.24006	60.611	0.24207
60.86	0.14298	60.72	0.2126	60.699	0.21381	60.688	0.21608	60.679	0.21815	60.67	0.22003	60.663	0.22238	60.654	0.22619	60.647	0.22835	60.641	0.23059	60.635	0.2329	60.63	0.23485	60.625	0.23694	60.62	0.23892	60.616	0.24028	60.612	0.24229
60.86	0.14323	60.72	0.2129	60.699	0.2141	60.689	0.21636	60.68	0.21843	60.671	0.22029	60.663	0.22263	60.654	0.22644	60.647	0.22859	60.641	0.23083	60.635	0.23314	60.63	0.23508	60.625	0.23717	60.62	0.23914	60.616	0.2405	60.612	0.24251
60.86	0.14348	60.721	0.2132	60.699	0.21439	60.689	0.21664	60.68	0.2187	60.671	0.22055	60.663	0.22288	60.654	0.22668	60.648	0.22883	60.642	0.23107	60.635	0.23337	60.63	0.23531	60.625	0.2374	60.62	0.23936	60.617	0.24072	60.612	0.24272
60.861	0.14373	60.721	0.21351	60.699	0.21468	60.689	0.21693	60.68	0.21897	60.671	0.2208	60.663	0.22312	60.654	0.22692	60.648	0.22907	60.642	0.2313	60.635	0.2336	60.631	0.23554	60.625	0.23763	60.62	0.23958	60.617	0.24093	60.612	0.24293
60.861	0.14398	60.721	0.21381	60.699	0.21498	60.689	0.21721	60.68	0.21924	60.671	0.22106	60.663	0.22337	60.654	0.22716	60.648	0.22931	60.642	0.23154	60.636	0.23383	60.631	0.23577	60.625	0.23785	60.62	0.23979	60.617	0.24115	60.612	0.24314
60.861	0.14423	60.721	0.21412	60.7	0.21527	60.689	0.21749	60.68	0.2195	60.671	0.22131	60.663	0.22361	60.655	0.2274	60.648	0.22955	60.642	0.23177	60.636	0.23406	60.631	0.236	60.625	0.23807	60.62	0.24001	60.617	0.24136	60.612	0.24335
60.861	0.14447	60.721	0.21443	60.7	0.21555	60.689	0.21777	60.68	0.21977	60.671	0.22156	60.664	0.22386	60.655	0.22764	60.648	0.22979	60.642	0.232	60.636	0.23429	60.631	0.23622	60.625	0.23829	60.621	0.24022	60.617	0.24157	60.613	0.24355
60.861	0.14472	60.721	0.21473	60.7	0.21584	60.69	0.21805	60.68	0.22004	60.671	0.22181	60.664	0.2241	60.655	0.22788	60.648	0.23003	60.642	0.23223	60.636	0.23452	60.631	0.23645	60.626	0.23851	60.621	0.24044	60.617	0.24178	60.613	0.24376
60.861	0.14496	60.722	0.21504	60.7	0.21613	60.69	0.21833	60.681	0.2203	60.672	0.22205	60.664	0.22434	60.655	0.22812	60.649	0.23027	60.643	0.23246	60.636	0.23475	60.631	0.23667	60.626	0.23873	60.621	0.24065	60.618	0.24199	60.613	0.24396
60.862	0.1452	60.722	0.21534	60.7	0.21642	60.69	0.21861	60.681	0.22056	60.672	0.2223	60.664	0.22458	60.655	0.22836	60.649	0.2305	60.643	0.23269	60.636	0.23497	60.632	0.23689	60.626	0.23894	60.621	0.24086	60.618	0.2422	60.613	0.24416
60.862	0.14544	60.722	0.21565	60.7	0.21671	60.69	0.21889	60.681	0.22083	60.672	0.22254	60.664	0.22482	60.655	0.2286	60.649	0.23073	60.643	0.23292	60.637	0.2352	60.632	0.23711	60.626	0.23915	60.621	0.24106	60.618	0.2424	60.613	0.24436
60.862	0.14568	60.722	0.21595	60.7	0.21699	60.69	0.21917	60.681	0.22109	60.672	0.22279	60.664	0.22506	60.656	0.22884	60.649	0.23097	60.643	0.23314	60.637	0.23542	60.632	0.23733	60.626	0.23936	60.621	0.24127	60.618	0.2426	60.613	0.24456
60.862	0.14592	60.722	0.21626	60.701	0.21728	60.69	0.21945	60.681	0.22135	60.672	0.22303	60.665	0.2253	60.656	0.22908	60.649	0.2312	60.643	0.23337	60.637	0.23564	60.632	0.23754	60.626	0.23957	60.622	0.24147	60.618	0.2428	60.614	0.24476
60.862	0.14616	60.722	0.21656	60.701	0.21757	60.691	0.21972	60.681	0.22161	60.672	0.22327	60.665	0.22554	60.656	0.22931	60.649	0.23142	60.643	0.23359	60.637	0.23586	60.632	0.23776	60.627	0.23978	60.622	0.24168	60.618	0.243	60.614	0.24495
60.862	0.1464	60.722	0.21686	60.701	0.21785	60.691	0.22	60.682	0.22187	60.673	0.22352	60.665	0.22577	60.656	0.22955	60.649	0.23165	60.643	0.23381	60.637	0.23608	60.632	0.23797	60.627	0.23998	60.622	0.24188	60.618	0.2432	60.614	0.24515
60.862	0.14664	60.723	0.21717	60.701	0.21814	60.691	0.22027	60.682	0.22213	60.673	0.22376	60.665	0.22601	60.656	0.22979	60.65	0.23188	60.644	0.23403	60.637	0.23629	60.632	0.23818	60.627	0.24019	60.622	0.24208	60.619	0.2434	60.614	0.24534
60.863	0.14687	60.723	0.21747	60.701	0.21842	60.691	0.22055	60.682	0.22239	60.673	0.224	60.665	0.22625	60.656	0.23002	60.65	0.2321	60.644	0.23425	60.637	0.2365	60.633	0.23839	60.627	0.24039	60.622	0.24228	60.619	0.2436	60.614	0.24553
60.863	0.14711	60.723	0.21777	60.701	0.21871	60.691	0.22082	60.682	0.22264	60.673	0.22425	60.665	0.22648	60.656	0.23026	60.65	0.23232	60.644	0.23447	60.638	0.23671	60.633	0.23859	60.627	0.2406	60.622	0.24248	60.619	0.24379	60.614	0.24573
60.863	0.14734	60.723	0.21808	60.702	0.21899	60.691	0.22109	60.682	0.2229	60.673	0.22449	60.665	0.22672	60.657	0.23049	60.65	0.23255	60.644	0.23469	60.638	0.23692	60.633	0.2388	60.627	0.2408	60.622	0.24267	60.619	0.24399	60.614	0.24592
60.863	0.14758	60.723	0.21838	60.702	0.21928	60.691	0.22136	60.682	0.22315	60.673	0.22473	60.666	0.22695	60.657	0.23072	60.65	0.23277	60.644	0.2349	60.638	0.23713	60.633	0.239	60.627	0.241	60.623	0.24287	60.619	0.24419	60.615	0.24611
60.863	0.14781	60.723	0.21868	60.702	0.21956	60.692	0.22163	60.683	0.22341	60.674	0.22497	60.666	0.22718	60.657	0.23094	60.65	0.23298	60.644	0.23511	60.638	0.23734	60.633	0.2392	60.628	0.2412	60.623	0.24307	60.619	0.24438	60.615	0.2463
60.863	0.14804	60.723	0.21898	60.702	0.21984	60.692	0.22191	60.683	0.22366	60.674	0.2252	60.666	0.22742	60.657	0.23117	60.651	0.2332	60.645	0.23532	60.638	0.23755	60.633	0.2394	60.628	0.2414	60.623	0.24326	60.62	0.24458	60.615	0.24649
60.864	0.14827	60.724	0.21928	60.702	0.22012	60.692	0.22218	60.683	0.22391	60.674	0.22544	60.666	0.22765	60.657	0.23139	60.651	0.23342	60.645	0.23553	60.638	0.23775	60.634	0.2396	60.628	0.24159	60.623	0.24346	60.62	0.24477	60.615	0.24668
60.864	0.1485	60.724	0.21959	60.702	0.22041	60.692	0.22244	60.683	0.22416	60.674	0.22567	60.666	0.22788	60.657	0.23161	60.651	0.23363	60.645	0.23574	60.639	0.23795	60.634	0.2398	60.628	0.24179	60.623	0.24365	60.62	0.24496	60.615	0.24687
60.864	0.14873	60.724	0.21989	60.702	0.22069	60.692	0.22271	60.683	0.22441	60.674	0.22591	60.666	0.22811	60.658	0.23183	60.651	0.23385	60.645	0.23594	60.639	0.23816	60.634	0.24	60.628	0.24199	60.623	0.24384	60.62	0.24516	60.615	0.24706
60.864	0.14896	60.724	0.22019	60.703	0.22097	60.692	0.22298	60.683	0.22466	60.674	0.22614	60.667	0.22834	60.658	0.23205	60.651	0.23406	60.645	0.23615	60.639	0.23836	60.634	0.2402	60.628	0.24218	60.624	0.24404	60.62	0.24535	60.616	0.24725
60.864	0.14918	60.724	0.22049	60.703	0.22125	60.693	0.22325	60.683	0.22491	60.674	0.22637	60.667	0.22857	60.658	0.23226	60.651	0.23427	60.645	0.23635	60.639	0.23856	60.634	0.24039	60.629	0.24237	60.624	0.24423	60.62	0.24554	60.616	0.24744
60.864	0.14941	60.724	0.22079	60.703	0.22153	60.693	0.22351	60.684	0.22516	60.675	0.2266	60.667	0.22879	60.658	0.23248	60.651	0.23447	60.645	0.23655	60.639	0.23876	60.634	0.24058	60.629	0.24257	60.624	0.24442	60.621	0.24573	60.616	0.24763
60.864	0.14963	60.724	0.22109	60.703	0.22181	60.693	0.22378	60.684	0.22541	60.675	0.22682	60.667	0.22902	60.658	0.23269	60.652	0.23468	60.646	0.23675	60.639	0.23895	60.635	0.24078	60.629	0.24276	60.624	0.24461	60.621	0.24592	60.616	0.24781
60.865	0.14986	60.725	0.22139	60.703	0.22209	60.693	0.22404	60.684	0.22566	60.675	0.22705	60.667	0.22924	60.658	0.2329	60.652	0.23489	60.646	0.23695	60.639	0.23915	60.635	0.24097	60.629	0.24296	60.624	0.2448	60.621	0.2461	60.616	0.24799
60.865	0.15008	60.725	0.22168	60.703	0.22237	60.693	0.2243	60.684	0.22591	60.675	0.22728	60.667	0.22946	60.658	0.23311	60.652	0.23509	60.646	0.23715	60.64	0.23934	60.635	0.24116	60.629	0.24315	60.624	0.24499	60.621	0.24629	60.616	0.24817
60.865	0.15031	60.725	0.22198	60.703	0.22265	60.693	0.22456	60.684	0.22616	60.675	0.22751	60.667	0.22968	60.659	0.23332	60.652	0.23529	60.646	0.23735	60.64	0.23954	60.635	0.24136	60.629	0.24334	60.625	0.24518	60.621	0.24648	60.616	0.24835
60.865	0.15053	60.725	0.22228	60.704	0.22292	60.693	0.22482	60.684	0.2264	60.675	0.22774	60.668	0.2299	60.659	0.23353	60.652	0.2355	60.646	0.23754	60.64	0.23973	60.635	0.24155	60.63	0.24353	60.625	0.24536	60.621	0.24666	60.617	0.24852
60.865	0.15075	60.725	0.22257	60.704	0.2232	60.694	0.22508	60.685	0.22665	60.676	0.22797	60.668	0.23012	60.659	0.23373	60.652	0.2357	60.646	0.23774	60.64	0.23992	60.635	0.24174	60.63	0.24372	60.625	0.24555	60.621	0.24684	60.617	0.2487
60.865	0.15097	60.725	0.22287	60.704	0.22348	60.694	0.22534	60.685	0.2269	60.676	0.22819	60.668	0.23033	60.659	0.23394	60.653	0.23589	60.647	0.23793	60.64	0.24011	60.635	0.24193	60.63	0.2439	60.625	0.24573	60.622	0.24702	60.617	0.24887
60.866	0.1512	60.725	0.22316	60.704	0.22375	60.694	0.22559	60.685	0.22714	60.676	0.22842	60.668	0.23055	60.659	0.23415	60.653	0.23609	60.647	0.23812	60.64	0.2403	60.636	0.24212	60.63	0.24409	60.625	0.24592	60.622	0.24721	60.617	0.24905
60.866	0.15142	60.726	0.22346	60.704	0.22403	60.694	0.22585	60.685	0.22738	60.676	0.22865	60.668	0.23076	60.659	0.23435	60.653	0.23629	60.647	0.23831	60.641	0.24049	60.636	0.24231	60.63	0.24427	60.625	0.2461	60.622	0.24739	60.617	0.24922
60.866	0.15164	60.726	0.22375	60.704	0.2243	60.694	0.22611	60.685	0.22762	60.676	0.22887	60.668	0.23097	60.66	0.23455	60.653	0.23648	60.647	0.2385	60.641	0.24068	60.636	0.2425	60.63	0.24446	60.625	0.24628	60.622	0.24756	60.617	0.2494
60.866	0.15186	60.726	0.22405	60.705	0.22457	60.694	0.22636	60.685	0.22785	60.676	0.22909	60.669	0.23118	60.66	0.23475	60.653	0.23667	60.647	0.23869	60.641	0.24087	60.636	0.24269	60.63	0.24464	60.626	0.24646	60.622	0.24774	60.618	0.24958
60.866	0.15208	60.726	0.22434	60.705	0.22484	60.694	0.22662	60.685	0.22809	60.676	0.22932	60.669	0.23138	60.66	0.23495	60.653	0.23686	60.647	0.23888	60.641	0.24106	60.636	0.24288	60.631	0.24483	60.626	0.24664	60.622	0.24792	60.618	0.24975
60.866	0.1523	60.726	0.22464	60.705	0.22512	60.695	0.22687	60.686	0.22832	60.677	0.22954	60.669	0.23159	60.66	0.23515	60.654	0.23705	60.648	0.23907	60.641	0.24125	60.636	0.24307	60.631	0.24501	60.626	0.24682	60.623	0.2481	60.618	0.24993
60.867	0.15253	60.726	0.22493	60.705	0.22538	60.695	0.22712	60.686	0.22855	60.677	0.22975	60.669	0.23179	60.66	0.23534	60.654	0.23724	60.648	0.23926	60.641	0.24144	60.637	0.24325	60.631	0.2452	60.626	0.247	60.623	0.24827	60.618	0.25011
60.867	0.15275	60.726	0.22522	60.705	0.22565	60.695	0.22738	60.686	0.22879	60.677	0.22997	60.669	0.23199	60.66	0.23553	60.654	0.23743	60.648	0.23944	60.641	0.24162	60.637	0.24344	60.631	0.24538	60.626	0.24717	60.623	0.24845	60.618	0.25028
60.867	0.15297	60.727	0.22552	60.705	0.22592	60.695	0.22763	60.686	0.22902	60.677	0.23018	60.669	0.23219	60.66	0.23572	60.654	0.23762	60.648	0.23963	60.642	0.24181	60.637	0.24362	60.631	0.24556	60.626	0.24735	60.623	0.24862	60.618	0.25046
60.867	0.15318	60.727	0.22581	60.705	0.22619	60.695	0.22788	60.686	0.22925	60.677	0.2304	60.67	0.23239	60.661	0.23591	60.654	0.2378	60.648	0.23981	60.642	0.242	60.637	0.2438	60.631	0.24575	60.627	0.24753	60.623	0.2488	60.619	0.25064
60.867	0.1534	60.727	0.2261	60.706	0.22645	60.695	0.22813	60.686	0.22948	60.677	0.23061	60.67	0.23259	60.661	0.2361	60.654	0.23799	60.648	0.24	60.642	0.24218	60.637	0.24398	60.632	0.24593	60.627	0.2477	60.623	0.24897	60.619	0.25081
60.867	0.15362	60.727	0.22639	60.706	0.22671	60.696	0.22837	60.687	0.22971	60.678	0.23081	60.67	0.23278	60.661	0.23629	60.654	0.23817	60.648	0.24018	60.642	0.24237	60.637	0.24416	60.632	0.24611	60.627	0.24787	60.623	0.24914	60.619	0.25099
60.867	0.15384	60.727	0.22668	60.706	0.22697	60.696	0.22862	60.687	0.22994	60.678	0.23102	60.67	0.23298	60.661	0.23647	60.655	0.23835	60.649	0.24036	60.642	0.24255	60.637	0.24434	60.632	0.24629	60.627	0.24804	60.624	0.24932	60.619	0.25116
60.868	0.15406	60.727	0.22697	60.706	0.22723	60.696	0.22886	60.687	0.23017	60.678	0.23122	60.67	0.23317	60.661	0.23666	60.655	0.23853	60.649	0.24054	60.642	0.24273	60.638	0.24452	60.632	0.24646	60.627	0.24822	60.624	0.24949	60.619	0.25133
60.868	0.15428	60.727	0.22726	60.706	0.22749	60.696	0.22911	60.687	0.2304	60.678	0.23143	60.67	0.23336	60.661	0.23684	60.655	0.23872	60.649	0.24073	60.643	0.24291	60.638	0.2447	60.632	0.24664	60.627	0.24839	60.624	0.24966	60.619	0.2515
60.868	0.15449	60.728	0.22755	60.706	0.22775	60.696	0.22935	60.687	0.23063	60.678	0.23163	60.67	0.23355	60.662	0.23702	60.655	0.2389	60.649	0.24091	60.643	0.24309	60.638	0.24487	60.632	0.24681	60.627	0.24856	60.624	0.24983	60.619	0.25167
60.868	0.15471	60.728	0.22784	60.706	0.22801	60.696	0.22959	60.687	0.23085	60.678	0.23183	60.671	0.23374	60.662	0.2372	60.655	0.23908	60.649	0.24109	60.643	0.24327	60.638	0.24505	60.632	0.24698	60.628	0.24873	60.624	0.25	60.62	0.25183
60.868	0.15493	60.728	0.22812	60.707	0.22826	60.696	0.22982	60.687	0.23108	60.679	0.23202	60.671	0.23392	60.662	0.23738	60.655	0.23926	60.649	0.24127	60.643	0.24345	60.638	0.24523	60.633	0.24715	60.628	0.2489	60.624	0.25018	60.62	0.252
60.868	0.15514	60.728	0.22841	60.707	0.22852	60.697	0.23006	60.688	0.2313	60.679	0.23222	60.671	0.23411	60.662	0.23756	60.656	0.23944	60.65	0.24145	60.643	0.24362	60.638	0.2454	60.633	0.24732	60.628	0.24907	60.625	0.25035	60.62	0.25216
60.869	0.15536	60.728	0.22869	60.707	0.22877	60.697	0.23029	60.688	0.23152	60.679	0.23241	60.671	0.2343	60.662	0.23774	60.656	0.23961	60.65	0.24162	60.643	0.2438	60.639	0.24558	60.633	0.24748	60.628	0.24924	60.625	0.25052	60.62	0.25233
60.869	0.15557	60.728	0.22897	60.707	0.22903	60.697	0.23052	60.688	0.23174	60.679	0.2326	60.671	0.23448	60.662	0.23791	60.656	0.23979	60.65	0.2418	60.644	0.24397	60.639	0.24575	60.633	0.24765	60.628	0.2494	60.625	0.25068	60.62	0.25249
60.869	0.15579	60.728	0.22926	60.707	0.22928	60.697	0.23075	60.688	0.23195	60.679	0.23279	60.671	0.23466	60.663	0.23809	60.656	0.23997	60.65	0.24197	60.644	0.24414	60.639	0.24592	60.633	0.24782	60.628	0.24957	60.625	0.25085	60.62	0.25265
60.869	0.156	60.729	0.22954	60.707	0.22953	60.697	0.23098	60.688	0.23217	60.679	0.23298	60.672	0.23484	60.663	0.23827	60.656	0.24015	60.65	0.24215	60.644	0.24432	60.639	0.2461	60.633	0.24798	60.629	0.24973	60.625	0.25101	60.621	0.25282
60.869	0.15621	60.729	0.22982	60.708	0.22978	60.697	0.23121	60.688	0.23238	60.679	0.23317	60.672	0.23502	60.663	0.23844	60.656	0.24032	60.65	0.24232	60.644	0.24449	60.639	0.24626	60.634	0.24815	60.629	0.2499	60.625	0.25118	60.621	0.25298
60.869	0.15643	60.729	0.2301	60.708	0.23003	60.698	0.23144	60.689	0.23259	60.68	0.23335	60.672	0.2352	60.663	0.23862	60.656	0.24049	60.651	0.24249	60.644	0.24466	60.639	0.24643	60.634	0.24832	60.629	0.25006	60.626	0.25134	60.621	0.25314
60.869	0.15664	60.729	0.23038	60.708	0.23027	60.698	0.23166	60.689	0.2328	60.68	0.23354	60.672	0.23538	60.663	0.23879	60.657	0.24067	60.651	0.24266	60.644	0.24483	60.64	0.24659	60.634	0.24849	60.629	0.25022	60.626	0.2515	60.621	0.2533
60.87	0.15685	60.729	0.23066	60.708	0.23052	60.698	0.23188	60.689	0.23301	60.68	0.23372	60.672	0.23555	60.663	0.23897	60.657	0.24084	60.651	0.24284	60.644	0.245	60.64	0.24676	60.634	0.24865	60.629	0.25038	60.626	0.25166	60.621	0.25346
60.87	0.15707	60.729	0.23093	60.708	0.23076	60.698	0.23211	60.689	0.23322	60.68	0.23391	60.672	0.23573	60.663	0.23914	60.657	0.24101	60.651	0.24301	60.645	0.24517	60.64	0.24692	60.634	0.24881	60.629	0.25054	60.626	0.25182	60.621	0.25362
60.87	0.15728	60.729	0.23121	60.708	0.231	60.698	0.23233	60.689	0.23342	60.68	0.23409	60.672	0.23591	60.664	0.23931	60.657	0.24117	60.651	0.24318	60.645	0.24533	60.64	0.24708	60.634	0.24898	60.63	0.2507	60.626	0.25198	60.622	0.25378
60.87	0.15749	60.729	0.23149	60.708	0.23124	60.698	0.23255	60.689	0.23362	60.68	0.23428	60.673	0.23608	60.664	0.23948	60.657	0.24134	60.651	0.24335	60.645	0.2455	60.64	0.24724	60.635	0.24914	60.63	0.25086	60.626	0.25215	60.622	0.25394
60.87	0.1577	60.73	0.23176	60.709	0.23148	60.698	0.23277	60.689	0.23383	60.681	0.23446	60.673	0.23626	60.664	0.23964	60.657	0.24151	60.651	0.24352	60.645	0.24566	60.64	0.2474	60.635	0.2493	60.63	0.25102	60.626	0.25231	60.622	0.2541
60.87	0.15792	60.73	0.23203	60.709	0.23171	60.699	0.23299	60.69	0.23403	60.681	0.23464	60.673	0.23643	60.664	0.23981	60.658	0.24168	60.652	0.24369	60.645	0.24582	60.64	0.24756	60.635	0.24946	60.63	0.25118	60.627	0.25247	60.622	0.25426
60.87	0.15813	60.73	0.23231	60.709	0.23195	60.699	0.2332	60.69	0.23423	60.681	0.23482	60.673	0.2366	60.664	0.23998	60.658	0.24185	60.652	0.24385	60.645	0.24599	60.641	0.24772	60.635	0.24961	60.63	0.25133	60.627	0.25262	60.622	0.25442
60.871	0.15834	60.73	0.23258	60.709	0.23218	60.699	0.23342	60.69	0.23442	60.681	0.235	60.673	0.23677	60.664	0.24014	60.658	0.24202	60.652	0.24402	60.646	0.24615	60.641	0.24788	60.635	0.24977	60.63	0.25149	60.627	0.25278	60.622	0.25458
60.871	0.15855	60.73	0.23285	60.709	0.23241	60.699	0.23363	60.69	0.23462	60.681	0.23518	60.673	0.23694	60.665	0.24031	60.658	0.24219	60.652	0.24418	60.646	0.24631	60.641	0.24804	60.635	0.24993	60.63	0.25165	60.627	0.25294	60.622	0.25474
60.871	0.15876	60.73	0.23312	60.709	0.23264	60.699	0.23384	60.69	0.23481	60.681	0.23535	60.674	0.2371	60.665	0.24048	60.658	0.24235	60.652	0.24435	60.646	0.24647	60.641	0.2482	60.635	0.25008	60.631	0.25181	60.627	0.2531	60.623	0.2549
60.871	0.15897	60.73	0.23339	60.709	0.23286	60.699	0.23405	60.69	0.235	60.681	0.23553	60.674	0.23727	60.665	0.24064	60.658	0.24252	60.652	0.24451	60.646	0.24663	60.641	0.24836	60.636	0.25024	60.631	0.25197	60.627	0.25326	60.623	0.25505
60.871	0.15918	60.731	0.23365	60.71	0.23309	60.699	0.23425	60.691	0.23519	60.682	0.2357	60.674	0.23744	60.665	0.24081	60.659	0.24269	60.653	0.24467	60.646	0.2468	60.641	0.24852	60.636	0.2504	60.631	0.25213	60.628	0.25341	60.623	0.25521
60.871	0.15939	60.731	0.23392	60.71	0.23332	60.7	0.23446	60.691	0.23538	60.682	0.23588	60.674	0.2376	60.665	0.24097	60.659	0.24285	60.653	0.24483	60.646	0.24695	60.642	0.24867	60.636	0.25055	60.631	0.25229	60.628	0.25357	60.623	0.25536
60.872	0.1596	60.731	0.23419	60.71	0.23354	60.7	0.23466	60.691	0.23557	60.682	0.23605	60.674	0.23777	60.665	0.24114	60.659	0.24301	60.653	0.24499	60.647	0.24711	60.642	0.24883	60.636	0.25071	60.631	0.25244	60.628	0.25373	60.623	0.25551
60.872	0.15981	60.731	0.23445	60.71	0.23376	60.7	0.23486	60.691	0.23575	60.682	0.23622	60.674	0.23793	60.666	0.2413	60.659	0.24318	60.653	0.24515	60.647	0.24727	60.642	0.24899	60.636	0.25087	60.631	0.2526	60.628	0.25388	60.623	0.25567
60.872	0.16002	60.731	0.23472	60.71	0.23398	60.7	0.23507	60.691	0.23593	60.682	0.23639	60.675	0.2381	60.666	0.24147	60.659	0.24334	60.653	0.24531	60.647	0.24742	60.642	0.24915	60.636	0.25103	60.632	0.25275	60.628	0.25404	60.624	0.25582
60.872	0.16023	60.731	0.23498	60.71	0.2342	60.7	0.23526	60.691	0.23611	60.682	0.23656	60.675	0.23826	60.666	0.24164	60.659	0.2435	60.653	0.24547	60.647	0.24758	60.642	0.24931	60.637	0.25118	60.632	0.25291	60.628	0.25419	60.624	0.25597
60.872	0.16044	60.731	0.23524	60.71	0.23442	60.7	0.23546	60.691	0.23629	60.683	0.23672	60.675	0.23842	60.666	0.2418	60.66	0.24366	60.654	0.24563	60.647	0.24773	60.642	0.24946	60.637	0.25134	60.632	0.25306	60.629	0.25435	60.624	0.25612
60.872	0.16065	60.732	0.23551	60.711	0.23463	60.701	0.23566	60.692	0.23647	60.683	0.23689	60.675	0.23859	60.666	0.24197	60.66	0.24382	60.654	0.24579	60.647	0.24789	60.643	0.24962	60.637	0.2515	60.632	0.25321	60.629	0.25451	60.624	0.25627
60.872	0.16085	60.732	0.23577	60.711	0.23485	60.701	0.23585	60.692	0.23665	60.683	0.23706	60.675	0.23875	60.666	0.24214	60.66	0.24399	60.654	0.24595	60.647	0.24804	60.643	0.24977	60.637	0.25166	60.632	0.25337	60.629	0.25466	60.624	0.25642
60.873	0.16106	60.732	0.23603	60.711	0.23506	60.701	0.23604	60.692	0.23682	60.683	0.23723	60.675	0.23892	60.666	0.2423	60.66	0.24415	60.654	0.24611	60.648	0.2482	60.643	0.24993	60.637	0.25181	60.632	0.25352	60.629	0.25481	60.624	0.25658
60.873	0.16127	60.732	0.23629	60.711	0.23527	60.701	0.23623	60.692	0.237	60.683	0.23739	60.675	0.23908	60.667	0.24246	60.66	0.24431	60.654	0.24626	60.648	0.24836	60.643	0.25009	60.637	0.25197	60.633	0.25368	60.629	0.25496	60.624	0.25673
60.873	0.16147	60.732	0.23654	60.711	0.23548	60.701	0.23642	60.692	0.23717	60.683	0.23756	60.676	0.23925	60.667	0.24263	60.66	0.24447	60.654	0.24642	60.648	0.24851	60.643	0.25024	60.638	0.25212	60.633	0.25383	60.629	0.25511	60.625	0.25688
60.873	0.16168	60.732	0.2368	60.711	0.23569	60.701	0.23661	60.692	0.23735	60.684	0.23773	60.676	0.23942	60.667	0.24279	60.66	0.24463	60.654	0.24658	60.648	0.24867	60.643	0.25039	60.638	0.25228	60.633	0.25398	60.629	0.25526	60.625	0.25704
60.873	0.16188	60.732	0.23705	60.712	0.2359	60.701	0.2368	60.693	0.23752	60.684	0.2379	60.676	0.23958	60.667	0.24295	60.661	0.24478	60.655	0.24673	60.648	0.24882	60.643	0.25055	60.638	0.25243	60.633	0.25413	60.63	0.25541	60.625	0.25719
60.873	0.16209	60.733	0.23731	60.712	0.23611	60.702	0.23698	60.693	0.2377	60.684	0.23806	60.676	0.23975	60.667	0.24311	60.661	0.24494	60.655	0.24689	60.648	0.24898	60.644	0.2507	60.638	0.25258	60.633	0.25429	60.63	0.25556	60.625	0.25735
60.873	0.16229	60.733	0.23756	60.712	0.23631	60.702	0.23716	60.693	0.23787	60.684	0.23823	60.676	0.23991	60.667	0.24327	60.661	0.2451	60.655	0.24704	60.649	0.24913	60.644	0.25086	60.638	0.25273	60.633	0.25444	60.63	0.25571	60.625	0.2575
60.874	0.1625	60.733	0.23781	60.712	0.23652	60.702	0.23735	60.693	0.23805	60.684	0.2384	60.676	0.24008	60.668	0.24343	60.661	0.24525	60.655	0.2472	60.649	0.24929	60.644	0.25101	60.638	0.25289	60.633	0.25459	60.63	0.25586	60.625	0.25765
60.874	0.1627	60.733	0.23806	60.712	0.23672	60.702	0.23753	60.693	0.23822	60.684	0.23856	60.677	0.24024	60.668	0.24359	60.661	0.24541	60.655	0.24735	60.649	0.24945	60.644	0.25117	60.638	0.25304	60.634	0.25474	60.63	0.25601	60.626	0.2578
60.874	0.16291	60.733	0.23831	60.712	0.23692	60.702	0.23771	60.693	0.2384	60.684	0.23873	60.677	0.2404	60.668	0.24374	60.661	0.24557	60.655	0.24751	60.649	0.2496	60.644	0.25132	60.639	0.25319	60.634	0.25489	60.63	0.25616	60.626	0.25795
60.874	0.16311	60.733	0.23856	60.712	0.23712	60.702	0.23788	60.693	0.23857	60.685	0.23889	60.677	0.24056	60.668	0.2439	60.662	0.24572	60.656	0.24766	60.649	0.24975	60.644	0.25148	60.639	0.25335	60.634	0.25504	60.631	0.25632	60.626	0.2581
60.874	0.16331	60.733	0.2388	60.713	0.23732	60.703	0.23806	60.694	0.23874	60.685	0.23906	60.677	0.24072	60.668	0.24405	60.662	0.24588	60.656	0.24781	60.649	0.24991	60.645	0.25164	60.639	0.2535	60.634	0.25519	60.631	0.25647	60.626	0.25826
60.874	0.16351	60.734	0.23905	60.713	0.23752	60.703	0.23824	60.694	0.23891	60.685	0.23923	60.677	0.24088	60.668	0.24421	60.662	0.24603	60.656	0.24797	60.65	0.25006	60.645	0.25179	60.639	0.25365	60.634	0.25534	60.631	0.25662	60.626	0.25841
60.875	0.16372	60.734	0.23929	60.713	0.23772	60.703	0.23842	60.694	0.23908	60.685	0.23939	60.677	0.24104	60.669	0.24437	60.662	0.24619	60.656	0.24812	60.65	0.25022	60.645	0.25195	60.639	0.25381	60.634	0.25549	60.631	0.25678	60.626	0.25856
60.875	0.16392	60.734	0.23953	60.713	0.23791	60.703	0.23859	60.694	0.23925	60.685	0.23955	60.678	0.2412	60.669	0.24452	60.662	0.24634	60.656	0.24827	60.65	0.25037	60.645	0.25211	60.639	0.25396	60.635	0.25564	60.631	0.25693	60.627	0.25871
60.875	0.16412	60.734	0.23977	60.713	0.2381	60.703	0.23877	60.694	0.23942	60.685	0.23972	60.678	0.24135	60.669	0.24468	60.662	0.2465	60.656	0.24843	60.65	0.25053	60.645	0.25227	60.64	0.25411	60.635	0.25579	60.631	0.25709	60.627	0.25886
60.875	0.16432	60.734	0.24001	60.713	0.2383	60.703	0.23894	60.694	0.23959	60.686	0.23988	60.678	0.24151	60.669	0.24483	60.662	0.24665	60.657	0.24858	60.65	0.25069	60.645	0.25242	60.64	0.25426	60.635	0.25594	60.632	0.25724	60.627	0.25901
60.875	0.16452	60.734	0.24025	60.714	0.23849	60.703	0.23911	60.695	0.23976	60.686	0.24004	60.678	0.24167	60.669	0.24499	60.663	0.24681	60.657	0.24874	60.65	0.25084	60.646	0.25257	60.64	0.25441	60.635	0.25609	60.632	0.25739	60.627	0.25917
60.875	0.16473	60.734	0.24048	60.714	0.23867	60.704	0.23929	60.695	0.23992	60.686	0.2402	60.678	0.24182	60.669	0.24514	60.663	0.24696	60.657	0.2489	60.65	0.251	60.646	0.25273	60.64	0.25456	60.635	0.25624	60.632	0.25754	60.627	0.25932
60.875	0.16493	60.735	0.24072	60.714	0.23886	60.704	0.23946	60.695	0.24009	60.686	0.24035	60.678	0.24198	60.669	0.2453	60.663	0.24712	60.657	0.24905	60.651	0.25116	60.646	0.25288	60.64	0.25471	60.635	0.25639	60.632	0.2577	60.627	0.25947
60.876	0.16513	60.735	0.24095	60.714	0.23904	60.704	0.23963	60.695	0.24025	60.686	0.24051	60.678	0.24213	60.67	0.24545	60.663	0.24727	60.657	0.24921	60.651	0.25131	60.646	0.25303	60.64	0.25486	60.636	0.25654	60.632	0.25785	60.627	0.25963
60.876	0.16533	60.735	0.24118	60.714	0.23923	60.704	0.2398	60.695	0.24042	60.686	0.24067	60.679	0.24229	60.67	0.24561	60.663	0.24743	60.657	0.24937	60.651	0.25147	60.646	0.25318	60.641	0.25501	60.636	0.2567	60.632	0.258	60.628	0.25979
60.876	0.16553	60.735	0.24141	60.714	0.23941	60.704	0.23997	60.695	0.24058	60.687	0.24083	60.679	0.24244	60.67	0.24576	60.663	0.24758	60.657	0.24952	60.651	0.25162	60.646	0.25333	60.641	0.25516	60.636	0.25685	60.632	0.25815	60.628	0.25994
60.876	0.16573	60.735	0.24164	60.714	0.23959	60.704	0.24014	60.696	0.24074	60.687	0.24098	60.679	0.24259	60.67	0.24592	60.664	0.24773	60.658	0.24968	60.651	0.25178	60.646	0.25347	60.641	0.25531	60.636	0.257	60.633	0.2583	60.628	0.2601
60.876	0.16593	60.735	0.24187	60.715	0.23977	60.705	0.24031	60.696	0.24091	60.687	0.24114	60.679	0.24275	60.67	0.24607	60.664	0.24789	60.658	0.24983	60.651	0.25193	60.647	0.25362	60.641	0.25546	60.636	0.25715	60.633	0.25845	60.628	0.26026
60.876	0.16613	60.735	0.2421	60.715	0.23995	60.705	0.24048	60.696	0.24107	60.687	0.2413	60.679	0.2429	60.67	0.24623	60.664	0.24804	60.658	0.24999	60.652	0.25208	60.647	0.25377	60.641	0.25561	60.636	0.2573	60.633	0.25861	60.628	0.26041
60.876	0.16633	60.736	0.24233	60.715	0.24013	60.705	0.24064	60.696	0.24123	60.687	0.24145	60.679	0.24306	60.671	0.24638	60.664	0.2482	60.658	0.25014	60.652	0.25223	60.647	0.25392	60.641	0.25576	60.636	0.25745	60.633	0.25876	60.628	0.26057
60.877	0.16653	60.736	0.24256	60.715	0.24031	60.705	0.24081	60.696	0.24139	60.687	0.24161	60.68	0.24321	60.671	0.24654	60.664	0.24835	60.658	0.2503	60.652	0.25238	60.647	0.25407	60.641	0.25591	60.637	0.2576	60.633	0.25892	60.629	0.26073
60.877	0.16672	60.736	0.24278	60.715	0.24048	60.705	0.24098	60.696	0.24155	60.687	0.24176	60.68	0.24337	60.671	0.24669	60.664	0.2485	60.658	0.25045	60.652	0.25253	60.647	0.25422	60.642	0.25606	60.637	0.25776	60.633	0.25907	60.629	0.26088
60.877	0.16692	60.736	0.24301	60.715	0.24066	60.705	0.24115	60.696	0.2417	60.688	0.24192	60.68	0.24352	60.671	0.24685	60.665	0.24866	60.659	0.25061	60.652	0.25268	60.647	0.25437	60.642	0.25621	60.637	0.25791	60.634	0.25923	60.629	0.26104
60.877	0.16712	60.736	0.24323	60.715	0.24084	60.705	0.24131	60.697	0.24186	60.688	0.24207	60.68	0.24367	60.671	0.247	60.665	0.24881	60.659	0.25076	60.652	0.25283	60.648	0.25452	60.642	0.25636	60.637	0.25806	60.634	0.25939	60.629	0.2612
60.877	0.16731	60.736	0.24346	60.716	0.24101	60.706	0.24148	60.697	0.24202	60.688	0.24222	60.68	0.24383	60.671	0.24715	60.665	0.24897	60.659	0.25091	60.652	0.25298	60.648	0.25467	60.642	0.25652	60.637	0.25822	60.634	0.25954	60.629	0.26135
60.877	0.16751	60.736	0.24368	60.716	0.24119	60.706	0.24164	60.697	0.24217	60.688	0.24238	60.68	0.24398	60.672	0.2473	60.665	0.24912	60.659	0.25107	60.653	0.25313	60.648	0.25482	60.642	0.25667	60.637	0.25837	60.634	0.2597	60.629	0.26151
60.877	0.1677	60.737	0.2439	60.716	0.24136	60.706	0.2418	60.697	0.24233	60.688	0.24253	60.681	0.24413	60.672	0.24745	60.665	0.24928	60.659	0.25122	60.653	0.25327	60.648	0.25497	60.642	0.25683	60.638	0.25853	60.634	0.25986	60.629	0.26166
60.878	0.1679	60.737	0.24412	60.716	0.24153	60.706	0.24196	60.697	0.24248	60.688	0.24268	60.681	0.24429	60.672	0.24761	60.665	0.24943	60.659	0.25137	60.653	0.25342	60.648	0.25513	60.643	0.25698	60.638	0.25868	60.634	0.26002	60.63	0.26181
60.878	0.16809	60.737	0.24434	60.716	0.2417	60.706	0.24212	60.697	0.24263	60.689	0.24284	60.681	0.24444	60.672	0.24776	60.665	0.24959	60.659	0.25152	60.653	0.25357	60.648	0.25528	60.643	0.25713	60.638	0.25883	60.634	0.26018	60.63	0.26197
60.878	0.16829	60.737	0.24455	60.716	0.24187	60.706	0.24228	60.698	0.24279	60.689	0.24299	60.681	0.24459	60.672	0.24791	60.666	0.24974	60.66	0.25167	60.653	0.25371	60.648	0.25543	60.643	0.25729	60.638	0.25899	60.635	0.26033	60.63	0.26212
60.878	0.16848	60.737	0.24477	60.717	0.24204	60.707	0.24244	60.698	0.24294	60.689	0.24314	60.681	0.24474	60.672	0.24806	60.666	0.2499	60.66	0.25182	60.653	0.25386	60.649	0.25558	60.643	0.25744	60.638	0.25914	60.635	0.26048	60.63	0.26226
60.878	0.16868	60.737	0.24498	60.717	0.24221	60.707	0.24259	60.698	0.24309	60.689	0.24329	60.681	0.24489	60.672	0.24821	60.666	0.25005	60.66	0.25197	60.654	0.25401	60.649	0.25573	60.643	0.25759	60.638	0.25929	60.635	0.26064	60.63	0.26241
60.878	0.16887	60.737	0.2452	60.717	0.24238	60.707	0.24275	60.698	0.24324	60.689	0.24344	60.681	0.24504	60.673	0.24836	60.666	0.2502	60.66	0.25211	60.654	0.25417	60.649	0.25588	60.643	0.25774	60.638	0.25945	60.635	0.26079	60.63	0.26256
60.878	0.16906	60.738	0.24541	60.717	0.24254	60.707	0.2429	60.698	0.24339	60.689	0.2436	60.682	0.24519	60.673	0.24851	60.666	0.25035	60.66	0.25226	60.654	0.25432	60.649	0.25603	60.643	0.25789	60.639	0.2596	60.635	0.26094	60.631	0.2627
60.879	0.16925	60.738	0.24562	60.717	0.24271	60.707	0.24306	60.698	0.24354	60.689	0.24375	60.682	0.24534	60.673	0.24866	60.666	0.2505	60.66	0.25241	60.654	0.25447	60.649	0.25618	60.644	0.25804	60.639	0.25974	60.635	0.26108	60.631	0.26284
60.879	0.16944	60.738	0.24583	60.717	0.24287	60.707	0.24321	60.698	0.24369	60.69	0.24389	60.682	0.24549	60.673	0.24881	60.667	0.25064	60.661	0.25255	60.654	0.25462	60.649	0.25633	60.644	0.25818	60.639	0.25989	60.636	0.26123	60.631	0.26298
60.879	0.16964	60.738	0.24604	60.717	0.24304	60.707	0.24336	60.699	0.24384	60.69	0.24404	60.682	0.24564	60.673	0.24896	60.667	0.25079	60.661	0.2527	60.654	0.25477	60.65	0.25648	60.644	0.25833	60.639	0.26004	60.636	0.26137	60.631	0.26312
60.879	0.16983	60.738	0.24625	60.718	0.2432	60.708	0.24351	60.699	0.24398	60.69	0.24419	60.682	0.24578	60.673	0.24911	60.667	0.25093	60.661	0.25284	60.655	0.25492	60.65	0.25663	60.644	0.25848	60.639	0.26018	60.636	0.26152	60.631	0.26326
60.879	0.17002	60.738	0.24646	60.718	0.24337	60.708	0.24366	60.699	0.24413	60.69	0.24434	60.682	0.24593	60.674	0.24926	60.667	0.25108	60.661	0.25299	60.655	0.25507	60.65	0.25677	60.644	0.25862	60.639	0.26032	60.636	0.26166	60.631	0.2634
60.879	0.1702	60.738	0.24667	60.718	0.24353	60.708	0.24381	60.699	0.24428	60.69	0.24448	60.683	0.24608	60.674	0.24941	60.667	0.25123	60.661	0.25313	60.655	0.25522	60.65	0.25692	60.644	0.25877	60.64	0.26046	60.636	0.2618	60.631	0.26354
60.879	0.17039	60.738	0.24688	60.718	0.24369	60.708	0.24396	60.699	0.24443	60.69	0.24463	60.683	0.24623	60.674	0.24956	60.667	0.25137	60.661	0.25328	60.655	0.25536	60.65	0.25706	60.645	0.25892	60.64	0.26061	60.636	0.26194	60.632	0.26367
60.88	0.17058	60.739	0.24709	60.718	0.24385	60.708	0.24411	60.699	0.24457	60.691	0.24478	60.683	0.24638	60.674	0.24971	60.667	0.25152	60.661	0.25343	60.655	0.25551	60.65	0.25721	60.645	0.25906	60.64	0.26075	60.636	0.26208	60.632	0.26381
60.88	0.17077	60.739	0.24729	60.718	0.24401	60.708	0.24426	60.7	0.24472	60.691	0.24492	60.683	0.24652	60.674	0.24986	60.668	0.25166	60.662	0.25358	60.655	0.25565	60.65	0.25735	60.645	0.2592	60.64	0.26089	60.637	0.26222	60.632	0.26394
60.88	0.17096	60.739	0.2475	60.718	0.24417	60.709	0.24441	60.7	0.24487	60.691	0.24507	60.683	0.24667	60.674	0.25001	60.668	0.25181	60.662	0.25372	60.655	0.2558	60.651	0.2575	60.645	0.25935	60.64	0.26103	60.637	0.26236	60.632	0.26408
60.88	0.17114	60.739	0.2477	60.719	0.24433	60.709	0.24456	60.7	0.24501	60.691	0.24521	60.683	0.24682	60.674	0.25016	60.668	0.25196	60.662	0.25387	60.656	0.25595	60.651	0.25764	60.645	0.25949	60.64	0.26117	60.637	0.2625	60.632	0.26421
60.88	0.17133	60.739	0.24791	60.719	0.24448	60.709	0.24471	60.7	0.24516	60.691	0.24536	60.683	0.24697	60.675	0.2503	60.668	0.25211	60.662	0.25402	60.656	0.25609	60.651	0.25778	60.645	0.25963	60.64	0.26131	60.637	0.26263	60.632	0.26435
60.88	0.17152	60.739	0.24811	60.719	0.24464	60.709	0.24486	60.7	0.2453	60.691	0.2455	60.684	0.24712	60.675	0.25045	60.668	0.25226	60.662	0.25417	60.656	0.25624	60.651	0.25792	60.645	0.25977	60.641	0.26144	60.637	0.26277	60.632	0.26448
60.88	0.1717	60.739	0.24831	60.719	0.2448	60.709	0.24501	60.7	0.24545	60.691	0.24564	60.684	0.24727	60.675	0.2506	60.668	0.25241	60.662	0.25432	60.656	0.25638	60.651	0.25807	60.646	0.25991	60.641	0.26158	60.637	0.2629	60.633	0.26461
60.881	0.17189	60.74	0.24852	60.719	0.24495	60.709	0.24516	60.7	0.2456	60.692	0.24579	60.684	0.24742	60.675	0.25074	60.669	0.25256	60.663	0.25446	60.656	0.25653	60.651	0.25821	60.646	0.26005	60.641	0.26172	60.637	0.26304	60.633	0.26474
60.881	0.17208	60.74	0.24872	60.719	0.24511	60.709	0.24531	60.701	0.24574	60.692	0.24593	60.684	0.24757	60.675	0.25089	60.669	0.25271	60.663	0.25461	60.656	0.25667	60.652	0.25835	60.646	0.26019	60.641	0.26186	60.638	0.26317	60.633	0.26487
60.881	0.17226	60.74	0.24892	60.72	0.24527	60.71	0.24545	60.701	0.24589	60.692	0.24607	60.684	0.24772	60.675	0.25103	60.669	0.25285	60.663	0.25476	60.657	0.25682	60.652	0.25849	60.646	0.26033	60.641	0.26199	60.638	0.26331	60.633	0.265
60.881	0.17245	60.74	0.24912	60.72	0.24542	60.71	0.2456	60.701	0.24603	60.692	0.24622	60.684	0.24787	60.676	0.25118	60.669	0.253	60.663	0.2549	60.657	0.25696	60.652	0.25862	60.646	0.26046	60.641	0.26213	60.638	0.26344	60.633	0.26513
60.881	0.17263	60.74	0.24931	60.72	0.24558	60.71	0.24575	60.701	0.24618	60.692	0.24636	60.685	0.24802	60.676	0.25133	60.669	0.25315	60.663	0.25505	60.657	0.2571	60.652	0.25876	60.646	0.2606	60.642	0.26226	60.638	0.26358	60.633	0.26526
60.881	0.17281	60.74	0.24951	60.72	0.24574	60.71	0.2459	60.701	0.24632	60.692	0.24651	60.685	0.24816	60.676	0.25148	60.669	0.25329	60.663	0.25519	60.657	0.25724	60.652	0.2589	60.647	0.26074	60.642	0.26239	60.638	0.26371	60.634	0.26538
60.881	0.173	60.74	0.24971	60.72	0.24589	60.71	0.24604	60.701	0.24647	60.693	0.24666	60.685	0.24831	60.676	0.25162	60.669	0.25344	60.663	0.25534	60.657	0.25738	60.652	0.25904	60.647	0.26088	60.642	0.26253	60.638	0.26384	60.634	0.26551
60.882	0.17318	60.741	0.24991	60.72	0.24605	60.71	0.24619	60.701	0.24661	60.693	0.24681	60.685	0.24846	60.676	0.25177	60.67	0.25358	60.664	0.25548	60.657	0.25752	60.652	0.25918	60.647	0.26102	60.642	0.26266	60.639	0.26398	60.634	0.26564
60.882	0.17336	60.741	0.25011	60.72	0.24621	60.711	0.24634	60.702	0.24676	60.693	0.24696	60.685	0.2486	60.676	0.25192	60.67	0.25373	60.664	0.25562	60.657	0.25766	60.653	0.25932	60.647	0.26115	60.642	0.26279	60.639	0.26411	60.634	0.26576
60.882	0.17354	60.741	0.2503	60.721	0.24636	60.711	0.24649	60.702	0.2469	60.693	0.24711	60.685	0.24875	60.676	0.25207	60.67	0.25388	60.664	0.25576	60.658	0.2578	60.653	0.25946	60.647	0.26129	60.642	0.26292	60.639	0.26424	60.634	0.26589
60.882	0.17373	60.741	0.2505	60.721	0.24652	60.711	0.24664	60.702	0.24704	60.693	0.24725	60.686	0.2489	60.677	0.25221	60.67	0.25402	60.664	0.2559	60.658	0.25794	60.653	0.2596	60.647	0.26142	60.642	0.26306	60.639	0.26437	60.634	0.26601
60.882	0.17391	60.741	0.25069	60.721	0.24668	60.711	0.24679	60.702	0.24719	60.693	0.2474	60.686	0.24905	60.677	0.25236	60.67	0.25416	60.664	0.25604	60.658	0.25808	60.653	0.25974	60.647	0.26155	60.643	0.26319	60.639	0.26449	60.634	0.26613
60.882	0.17409	60.741	0.25089	60.721	0.24683	60.711	0.24694	60.702	0.24733	60.693	0.24755	60.686	0.24919	60.677	0.25251	60.67	0.25431	60.664	0.25617	60.658	0.25822	60.653	0.25988	60.648	0.26169	60.643	0.26332	60.639	0.26462	60.635	0.26625
60.882	0.17427	60.741	0.25108	60.721	0.24699	60.711	0.24709	60.702	0.24748	60.694	0.2477	60.686	0.24934	60.677	0.25266	60.671	0.25445	60.665	0.25631	60.658	0.25837	60.653	0.26001	60.648	0.26182	60.643	0.26345	60.639	0.26475	60.635	0.26637
60.883	0.17445	60.742	0.25128	60.721	0.24715	60.711	0.24724	60.703	0.24763	60.694	0.24785	60.686	0.24949	60.677	0.2528	60.671	0.2546	60.665	0.25645	60.658	0.25851	60.654	0.26015	60.648	0.26195	60.643	0.26358	60.64	0.26487	60.635	0.26649
60.883	0.17463	60.742	0.25147	60.721	0.2473	60.712	0.24739	60.703	0.24778	60.694	0.24799	60.686	0.24964	60.677	0.25295	60.671	0.25474	60.665	0.25659	60.659	0.25865	60.654	0.26029	60.648	0.26209	60.643	0.26371	60.64	0.26499	60.635	0.2666
60.883	0.17481	60.742	0.25167	60.722	0.24746	60.712	0.24755	60.703	0.24793	60.694	0.24814	60.686	0.24978	60.678	0.25309	60.671	0.25488	60.665	0.25673	60.659	0.25879	60.654	0.26042	60.648	0.26222	60.643	0.26383	60.64	0.26512	60.635	0.26672
60.883	0.17499	60.742	0.25186	60.722	0.24762	60.712	0.2477	60.703	0.24808	60.694	0.24829	60.687	0.24993	60.678	0.25324	60.671	0.25503	60.665	0.25687	60.659	0.25893	60.654	0.26056	60.648	0.26235	60.644	0.26396	60.64	0.26524	60.635	0.26684
60.883	0.17517	60.742	0.25205	60.722	0.24778	60.712	0.24785	60.703	0.24823	60.694	0.24844	60.687	0.25008	60.678	0.25339	60.671	0.25517	60.665	0.25701	60.659	0.25907	60.654	0.26069	60.649	0.26249	60.644	0.26408	60.64	0.26536	60.636	0.26695
60.883	0.17535	60.742	0.25225	60.722	0.24794	60.712	0.248	60.703	0.24839	60.695	0.24859	60.687	0.25023	60.678	0.25353	60.671	0.25531	60.665	0.25715	60.659	0.2592	60.654	0.26083	60.649	0.26262	60.644	0.2642	60.64	0.26548	60.636	0.26706
60.883	0.17552	60.742	0.25244	60.722	0.2481	60.712	0.24816	60.703	0.24854	60.695	0.24874	60.687	0.25037	60.678	0.25368	60.672	0.25545	60.666	0.25729	60.659	0.25934	60.654	0.26096	60.649	0.26275	60.644	0.26432	60.641	0.2656	60.636	0.26717
60.884	0.1757	60.743	0.25263	60.722	0.24826	60.712	0.24831	60.704	0.2487	60.695	0.24888	60.687	0.25052	60.678	0.25382	60.672	0.25559	60.666	0.25743	60.659	0.25948	60.655	0.2611	60.649	0.26288	60.644	0.26444	60.641	0.26571	60.636	0.26728
60.884	0.17588	60.743	0.25282	60.722	0.24842	60.713	0.24846	60.704	0.24885	60.695	0.24903	60.687	0.25067	60.678	0.25397	60.672	0.25573	60.666	0.25758	60.66	0.25962	60.655	0.26123	60.649	0.263	60.644	0.26456	60.641	0.26583	60.636	0.26739
60.884	0.17606	60.743	0.25302	60.723	0.24858	60.713	0.24862	60.704	0.24901	60.695	0.24918	60.687	0.25081	60.679	0.25412	60.672	0.25587	60.666	0.25772	60.66	0.25976	60.655	0.26136	60.649	0.26313	60.644	0.26468	60.641	0.26594	60.636	0.2675
60.884	0.17623	60.743	0.25321	60.723	0.24874	60.713	0.24877	60.704	0.24916	60.695	0.24933	60.688	0.25096	60.679	0.25426	60.672	0.25601	60.666	0.25786	60.66	0.25989	60.655	0.26149	60.649	0.26325	60.645	0.2648	60.641	0.26605	60.636	0.2676
60.884	0.17641	60.743	0.2534	60.723	0.2489	60.713	0.24893	60.704	0.24932	60.695	0.24948	60.688	0.2511	60.679	0.25441	60.672	0.25615	60.666	0.258	60.66	0.26003	60.655	0.26162	60.65	0.26337	60.645	0.26491	60.641	0.26617	60.637	0.26771
60.884	0.17658	60.743	0.25359	60.723	0.24906	60.713	0.24909	60.704	0.24948	60.696	0.24963	60.688	0.25125	60.679	0.25455	60.673	0.2563	60.667	0.25814	60.66	0.26017	60.655	0.26175	60.65	0.2635	60.645	0.26503	60.641	0.26628	60.637	0.26781
60.884	0.17676	60.743	0.25377	60.723	0.24922	60.713	0.24924	60.705	0.24963	60.696	0.24978	60.688	0.25139	60.679	0.2547	60.673	0.25644	60.667	0.25827	60.66	0.26031	60.656	0.26188	60.65	0.26362	60.645	0.26514	60.642	0.26639	60.637	0.26792
60.884	0.17694	60.744	0.25396	60.723	0.24938	60.713	0.2494	60.705	0.24979	60.696	0.24993	60.688	0.25154	60.679	0.25484	60.673	0.25658	60.667	0.25841	60.66	0.26044	60.656	0.26201	60.65	0.26374	60.645	0.26526	60.642	0.2665	60.637	0.26803
60.885	0.17711	60.744	0.25415	60.723	0.24954	60.714	0.24956	60.705	0.24995	60.696	0.25008	60.688	0.25168	60.68	0.25499	60.673	0.25673	60.667	0.25855	60.661	0.26058	60.656	0.26214	60.65	0.26386	60.645	0.26537	60.642	0.2666	60.637	0.26813
60.885	0.17729	60.744	0.25434	60.724	0.2497	60.714	0.24972	60.705	0.2501	60.696	0.25023	60.689	0.25183	60.68	0.25513	60.673	0.25687	60.667	0.25869	60.661	0.26071	60.656	0.26226	60.65	0.26397	60.645	0.26548	60.642	0.26671	60.637	0.26823
60.885	0.17746	60.744	0.25453	60.724	0.24986	60.714	0.24989	60.705	0.25026	60.696	0.25038	60.689	0.25198	60.68	0.25528	60.673	0.25702	60.667	0.25883	60.661	0.26084	60.656	0.26239	60.65	0.26409	60.646	0.26559	60.642	0.26682	60.638	0.26833
60.885	0.17763	60.744	0.25471	60.724	0.25002	60.714	0.25005	60.705	0.25042	60.697	0.25053	60.689	0.25212	60.68	0.25542	60.673	0.25716	60.667	0.25897	60.661	0.26097	60.656	0.26251	60.651	0.26421	60.646	0.2657	60.642	0.26692	60.638	0.26843
60.885	0.17781	60.744	0.2549	60.724	0.25019	60.714	0.25021	60.705	0.25057	60.697	0.25068	60.689	0.25227	60.68	0.25556	60.674	0.2573	60.668	0.25911	60.661	0.2611	60.656	0.26263	60.651	0.26432	60.646	0.26581	60.643	0.26703	60.638	0.26853
60.885	0.17798	60.744	0.25509	60.724	0.25035	60.714	0.25038	60.706	0.25073	60.697	0.25083	60.689	0.25241	60.68	0.25571	60.674	0.25745	60.668	0.25924	60.661	0.26123	60.657	0.26275	60.651	0.26444	60.646	0.26592	60.643	0.26713	60.638	0.26863
60.885	0.17815	60.744	0.25527	60.724	0.25051	60.714	0.25054	60.706	0.25089	60.697	0.25098	60.689	0.25256	60.68	0.25585	60.674	0.25759	60.668	0.25938	60.662	0.26136	60.657	0.26287	60.651	0.26455	60.646	0.26603	60.643	0.26723	60.638	0.26872
60.886	0.17832	60.745	0.25545	60.724	0.25068	60.715	0.25071	60.706	0.25105	60.697	0.25113	60.689	0.25271	60.681	0.256	60.674	0.25773	60.668	0.25951	60.662	0.26148	60.657	0.26299	60.651	0.26466	60.646	0.26613	60.643	0.26734	60.638	0.26882
60.886	0.1785	60.745	0.25564	60.725	0.25084	60.715	0.25087	60.706	0.25121	60.697	0.25128	60.69	0.25285	60.681	0.25614	60.674	0.25787	60.668	0.25965	60.662	0.26161	60.657	0.2631	60.651	0.26478	60.647	0.26624	60.643	0.26744	60.638	0.26891
60.886	0.17867	60.745	0.25582	60.725	0.25101	60.715	0.25104	60.706	0.25137	60.697	0.25143	60.69	0.253	60.681	0.25629	60.674	0.25801	60.668	0.25978	60.662	0.26173	60.657	0.26322	60.652	0.26489	60.647	0.26634	60.643	0.26754	60.639	0.26901
60.886	0.17884	60.745	0.256	60.725	0.25117	60.715	0.2512	60.706	0.25153	60.698	0.25158	60.69	0.25314	60.681	0.25643	60.675	0.25814	60.669	0.25991	60.662	0.26185	60.657	0.26334	60.652	0.265	60.647	0.26644	60.643	0.26764	60.639	0.2691
60.886	0.17901	60.745	0.25618	60.725	0.25134	60.715	0.25136	60.706	0.25169	60.698	0.25173	60.69	0.25329	60.681	0.25658	60.675	0.25828	60.669	0.26004	60.662	0.26198	60.658	0.26345	60.652	0.26511	60.647	0.26655	60.644	0.26774	60.639	0.26919
60.886	0.17918	60.745	0.25636	60.725	0.25151	60.715	0.25153	60.707	0.25184	60.698	0.25188	60.69	0.25343	60.681	0.25672	60.675	0.25842	60.669	0.26017	60.662	0.2621	60.658	0.26357	60.652	0.26522	60.647	0.26665	60.644	0.26784	60.639	0.26928
60.886	0.17935	60.745	0.25654	60.725	0.25168	60.715	0.25169	60.707	0.252	60.698	0.25203	60.69	0.25358	60.681	0.25686	60.675	0.25856	60.669	0.26029	60.663	0.26222	60.658	0.26368	60.652	0.26533	60.647	0.26675	60.644	0.26793	60.639	0.26938
60.887	0.17952	60.746	0.25672	60.725	0.25185	60.716	0.25186	60.707	0.25216	60.698	0.25218	60.691	0.25372	60.682	0.25701	60.675	0.25869	60.669	0.26042	60.663	0.26234	60.658	0.26379	60.652	0.26543	60.647	0.26685	60.644	0.26803	60.639	0.26947
60.887	0.17969	60.746	0.2569	60.726	0.25202	60.716	0.25202	60.707	0.25232	60.698	0.25233	60.691	0.25386	60.682	0.25715	60.675	0.25883	60.669	0.26054	60.663	0.26246	60.658	0.2639	60.652	0.26554	60.648	0.26695	60.644	0.26812	60.64	0.26956
60.887	0.17986	60.746	0.25708	60.726	0.25219	60.716	0.25219	60.707	0.25248	60.698	0.25247	60.691	0.25401	60.682	0.25729	60.675	0.25896	60.669	0.26067	60.663	0.26258	60.658	0.26402	60.653	0.26564	60.648	0.26705	60.644	0.26822	60.64	0.26965
60.887	0.18002	60.746	0.25725	60.726	0.25236	60.716	0.25235	60.707	0.25263	60.699	0.25262	60.691	0.25415	60.682	0.25743	60.676	0.25909	60.67	0.26079	60.663	0.26269	60.658	0.26413	60.653	0.26575	60.648	0.26715	60.645	0.26831	60.64	0.26974
60.887	0.18019	60.746	0.25743	60.726	0.25253	60.716	0.25252	60.707	0.25279	60.699	0.25277	60.691	0.2543	60.682	0.25757	60.676	0.25922	60.67	0.26091	60.663	0.26281	60.659	0.26424	60.653	0.26585	60.648	0.26725	60.645	0.2684	60.64	0.26983
60.887	0.18036	60.746	0.25761	60.726	0.2527	60.716	0.25268	60.708	0.25295	60.699	0.25292	60.691	0.25444	60.682	0.25771	60.676	0.25935	60.67	0.26103	60.664	0.26292	60.659	0.26435	60.653	0.26596	60.648	0.26735	60.645	0.2685	60.64	0.26992
60.887	0.18052	60.746	0.25778	60.726	0.25287	60.716	0.25285	60.708	0.25311	60.699	0.25307	60.691	0.25458	60.683	0.25785	60.676	0.25948	60.67	0.26116	60.664	0.26304	60.659	0.26446	60.653	0.26606	60.648	0.26745	60.645	0.26859	60.64	0.27001
60.888	0.18069	60.747	0.25796	60.726	0.25304	60.717	0.25302	60.708	0.25326	60.699	0.25322	60.692	0.25472	60.683	0.25798	60.676	0.25961	60.67	0.26128	60.664	0.26315	60.659	0.26457	60.653	0.26616	60.649	0.26755	60.645	0.26869	60.64	0.2701
60.888	0.18085	60.747	0.25813	60.727	0.25321	60.717	0.25318	60.708	0.25342	60.699	0.25338	60.692	0.25487	60.683	0.25812	60.676	0.25974	60.67	0.2614	60.664	0.26327	60.659	0.26468	60.654	0.26627	60.649	0.26765	60.645	0.26878	60.641	0.27019
60.888	0.18101	60.747	0.25831	60.727	0.25338	60.717	0.25335	60.708	0.25358	60.7	0.25353	60.692	0.25501	60.683	0.25825	60.676	0.25986	60.67	0.26152	60.664	0.26338	60.659	0.26478	60.654	0.26637	60.649	0.26775	60.645	0.26888	60.641	0.27028
60.888	0.18118	60.747	0.25848	60.727	0.25355	60.717	0.25352	60.708	0.25374	60.7	0.25367	60.692	0.25515	60.683	0.25839	60.677	0.25999	60.671	0.26163	60.664	0.26349	60.659	0.26489	60.654	0.26647	60.649	0.26784	60.646	0.26897	60.641	0.27037
60.888	0.18134	60.747	0.25865	60.727	0.25373	60.717	0.25369	60.708	0.2539	60.7	0.25382	60.692	0.25529	60.683	0.25852	60.677	0.26011	60.671	0.26175	60.664	0.2636	60.66	0.265	60.654	0.26658	60.649	0.26794	60.646	0.26906	60.641	0.27045
60.888	0.1815	60.747	0.25883	60.727	0.2539	60.717	0.25385	60.709	0.25406	60.7	0.25397	60.692	0.25543	60.683	0.25865	60.677	0.26023	60.671	0.26187	60.665	0.26371	60.66	0.2651	60.654	0.26668	60.649	0.26804	60.646	0.26916	60.641	0.27054
60.888	0.18167	60.747	0.259	60.727	0.25407	60.717	0.25402	60.709	0.25422	60.7	0.25412	60.692	0.25557	60.684	0.25879	60.677	0.26036	60.671	0.26199	60.665	0.26383	60.66	0.26521	60.654	0.26678	60.649	0.26813	60.646	0.26925	60.641	0.27063
60.889	0.18183	60.747	0.25917	60.727	0.25424	60.718	0.25419	60.709	0.25438	60.7	0.25427	60.693	0.2557	60.684	0.25892	60.677	0.26048	60.671	0.2621	60.665	0.26394	60.66	0.26531	60.654	0.26689	60.65	0.26823	60.646	0.26934	60.642	0.27072
60.889	0.18199	60.748	0.25934	60.728	0.25441	60.718	0.25435	60.709	0.25454	60.7	0.25441	60.693	0.25584	60.684	0.25905	60.677	0.2606	60.671	0.26222	60.665	0.26405	60.66	0.26542	60.655	0.26699	60.65	0.26832	60.646	0.26943	60.642	0.2708
60.889	0.18215	60.748	0.25951	60.728	0.25459	60.718	0.25452	60.709	0.2547	60.701	0.25456	60.693	0.25598	60.684	0.25918	60.678	0.26073	60.672	0.26234	60.665	0.26416	60.66	0.26552	60.655	0.26709	60.65	0.26842	60.646	0.26952	60.642	0.27089
60.889	0.18231	60.748	0.25968	60.728	0.25476	60.718	0.25468	60.709	0.25486	60.701	0.2547	60.693	0.25611	60.684	0.25931	60.678	0.26085	60.672	0.26245	60.665	0.26427	60.661	0.26563	60.655	0.26719	60.65	0.26852	60.647	0.26961	60.642	0.27098
60.889	0.18247	60.748	0.25985	60.728	0.25493	60.718	0.25484	60.709	0.25502	60.701	0.25485	60.693	0.25625	60.684	0.25944	60.678	0.26097	60.672	0.26257	60.665	0.26438	60.661	0.26574	60.655	0.26729	60.65	0.26861	60.647	0.2697	60.642	0.27106
60.889	0.18263	60.748	0.26001	60.728	0.2551	60.718	0.25501	60.71	0.25518	60.701	0.255	60.693	0.25638	60.684	0.25957	60.678	0.2611	60.672	0.26268	60.666	0.26449	60.661	0.26584	60.655	0.26739	60.65	0.26871	60.647	0.26978	60.642	0.27115
60.889	0.18279	60.748	0.26018	60.728	0.25527	60.718	0.25517	60.71	0.25534	60.701	0.25514	60.694	0.25652	60.685	0.2597	60.678	0.26122	60.672	0.2628	60.666	0.2646	60.661	0.26595	60.655	0.26749	60.65	0.2688	60.647	0.26987	60.642	0.27123
60.89	0.18295	60.748	0.26035	60.728	0.25544	60.719	0.25534	60.71	0.2555	60.701	0.25529	60.694	0.25665	60.685	0.25983	60.678	0.26134	60.672	0.26291	60.666	0.26471	60.661	0.26605	60.655	0.26759	60.651	0.26889	60.647	0.26996	60.643	0.27131
60.89	0.18311	60.749	0.26051	60.729	0.25561	60.719	0.2555	60.71	0.25566	60.701	0.25543	60.694	0.25678	60.685	0.25996	60.678	0.26146	60.672	0.26303	60.666	0.26482	60.661	0.26616	60.656	0.26768	60.651	0.26899	60.647	0.27005	60.643	0.2714
60.89	0.18326	60.749	0.26068	60.729	0.25578	60.719	0.25566	60.71	0.25582	60.702	0.25558	60.694	0.25692	60.685	0.26009	60.679	0.26158	60.673	0.26314	60.666	0.26493	60.661	0.26626	60.656	0.26778	60.651	0.26908	60.648	0.27014	60.643	0.27148
60.89	0.18342	60.749	0.26084	60.729	0.25595	60.719	0.25583	60.71	0.25598	60.702	0.25572	60.694	0.25705	60.685	0.26022	60.679	0.2617	60.673	0.26326	60.666	0.26504	60.662	0.26636	60.656	0.26787	60.651	0.26917	60.648	0.27022	60.643	0.27156
60.89	0.18358	60.749	0.26101	60.729	0.25612	60.719	0.256	60.71	0.25613	60.702	0.25587	60.694	0.25718	60.685	0.26035	60.679	0.26182	60.673	0.26337	60.667	0.26514	60.662	0.26646	60.656	0.26797	60.651	0.26925	60.648	0.27031	60.643	0.27165
60.89	0.18373	60.749	0.26117	60.729	0.25628	60.719	0.25616	60.711	0.25629	60.702	0.25601	60.694	0.25732	60.685	0.26047	60.679	0.26194	60.673	0.26348	60.667	0.26525	60.662	0.26656	60.656	0.26806	60.651	0.26934	60.648	0.2704	60.643	0.27173
60.89	0.18388	60.749	0.26134	60.729	0.25645	60.719	0.25633	60.711	0.25645	60.702	0.25616	60.695	0.25745	60.686	0.2606	60.679	0.26206	60.673	0.2636	60.667	0.26535	60.662	0.26666	60.656	0.26816	60.652	0.26943	60.648	0.27048	60.643	0.27181
60.891	0.18404	60.749	0.2615	60.729	0.25662	60.72	0.25649	60.711	0.25661	60.702	0.2563	60.695	0.25758	60.686	0.26073	60.679	0.26218	60.673	0.26371	60.667	0.26546	60.662	0.26675	60.657	0.26825	60.652	0.26951	60.648	0.27057	60.644	0.2719
60.891	0.18419	60.75	0.26166	60.73	0.25679	60.72	0.25666	60.711	0.25677	60.702	0.25645	60.695	0.25771	60.686	0.26086	60.679	0.26229	60.673	0.26382	60.667	0.26556	60.662	0.26685	60.657	0.26834	60.652	0.2696	60.648	0.27065	60.644	0.27198
60.891	0.18434	60.75	0.26183	60.73	0.25696	60.72	0.25683	60.711	0.25693	60.703	0.25659	60.695	0.25784	60.686	0.26099	60.68	0.26241	60.674	0.26393	60.667	0.26566	60.662	0.26695	60.657	0.26843	60.652	0.26968	60.649	0.27074	60.644	0.27206
60.891	0.1845	60.75	0.26199	60.73	0.25712	60.72	0.25699	60.711	0.25708	60.703	0.25673	60.695	0.25797	60.686	0.26111	60.68	0.26253	60.674	0.26404	60.667	0.26576	60.663	0.26704	60.657	0.26852	60.652	0.26977	60.649	0.27082	60.644	0.27214
60.891	0.18465	60.75	0.26215	60.73	0.25729	60.72	0.25716	60.711	0.25724	60.703	0.25687	60.695	0.2581	60.686	0.26124	60.68	0.26264	60.674	0.26415	60.668	0.26586	60.663	0.26714	60.657	0.26861	60.652	0.26986	60.649	0.2709	60.644	0.27222
60.891	0.1848	60.75	0.26231	60.73	0.25746	60.72	0.25733	60.712	0.2574	60.703	0.25701	60.695	0.25823	60.687	0.26136	60.68	0.26276	60.674	0.26425	60.668	0.26596	60.663	0.26723	60.657	0.2687	60.652	0.26994	60.649	0.27098	60.644	0.2723
60.891	0.18495	60.75	0.26247	60.73	0.25763	60.72	0.25749	60.712	0.25755	60.703	0.25715	60.696	0.25836	60.687	0.26148	60.68	0.26287	60.674	0.26436	60.668	0.26606	60.663	0.26733	60.657	0.26878	60.653	0.27003	60.649	0.27107	60.645	0.27238
60.892	0.1851	60.75	0.26263	60.73	0.25779	60.721	0.25766	60.712	0.25771	60.703	0.25729	60.696	0.25849	60.687	0.2616	60.68	0.26299	60.674	0.26446	60.668	0.26616	60.663	0.26742	60.658	0.26887	60.653	0.27011	60.649	0.27115	60.645	0.27246
60.892	0.18525	60.751	0.26279	60.73	0.25796	60.721	0.25782	60.712	0.25786	60.703	0.25743	60.696	0.25861	60.687	0.26172	60.68	0.2631	60.675	0.26456	60.668	0.26626	60.663	0.26751	60.658	0.26896	60.653	0.27019	60.649	0.27123	60.645	0.27254
60.892	0.1854	60.751	0.26295	60.731	0.25813	60.721	0.25799	60.712	0.25802	60.704	0.25757	60.696	0.25874	60.687	0.26184	60.681	0.26321	60.675	0.26467	60.668	0.26635	60.664	0.2676	60.658	0.26904	60.653	0.27028	60.65	0.27131	60.645	0.27262
60.892	0.18555	60.751	0.2631	60.731	0.25829	60.721	0.25815	60.712	0.25817	60.704	0.25771	60.696	0.25887	60.687	0.26196	60.681	0.26332	60.675	0.26477	60.668	0.26645	60.664	0.26769	60.658	0.26912	60.653	0.27036	60.65	0.27139	60.645	0.2727
60.892	0.1857	60.751	0.26326	60.731	0.25846	60.721	0.25831	60.712	0.25833	60.704	0.25785	60.696	0.25899	60.687	0.26207	60.681	0.26342	60.675	0.26487	60.669	0.26654	60.664	0.26777	60.658	0.26921	60.653	0.27044	60.65	0.27148	60.645	0.27278
60.892	0.18584	60.751	0.26342	60.731	0.25862	60.721	0.25847	60.713	0.25848	60.704	0.25799	60.696	0.25912	60.688	0.26219	60.681	0.26353	60.675	0.26497	60.669	0.26663	60.664	0.26786	60.658	0.26929	60.653	0.27052	60.65	0.27155	60.645	0.27286
60.892	0.18599	60.751	0.26357	60.731	0.25879	60.721	0.25864	60.713	0.25863	60.704	0.25812	60.697	0.25924	60.688	0.2623	60.681	0.26363	60.675	0.26507	60.669	0.26672	60.664	0.26795	60.658	0.26938	60.654	0.2706	60.65	0.27163	60.646	0.27294
60.892	0.18614	60.751	0.26373	60.731	0.25895	60.722	0.2588	60.713	0.25878	60.704	0.25826	60.697	0.25936	60.688	0.26242	60.681	0.26374	60.675	0.26516	60.669	0.26681	60.664	0.26803	60.659	0.26946	60.654	0.27068	60.65	0.27171	60.646	0.27301
60.893	0.18629	60.751	0.26388	60.731	0.25911	60.722	0.25896	60.713	0.25894	60.705	0.25839	60.697	0.25948	60.688	0.26253	60.682	0.26385	60.676	0.26526	60.669	0.2669	60.664	0.26812	60.659	0.26954	60.654	0.27075	60.651	0.27179	60.646	0.27309
60.893	0.18643	60.752	0.26404	60.732	0.25928	60.722	0.25912	60.713	0.25909	60.705	0.25853	60.697	0.2596	60.688	0.26265	60.682	0.26395	60.676	0.26536	60.669	0.26699	60.665	0.2682	60.659	0.26962	60.654	0.27083	60.651	0.27186	60.646	0.27317
60.893	0.18658	60.752	0.26419	60.732	0.25944	60.722	0.25927	60.713	0.25923	60.705	0.25866	60.697	0.25972	60.688	0.26276	60.682	0.26405	60.676	0.26545	60.669	0.26708	60.665	0.26829	60.659	0.2697	60.654	0.27091	60.651	0.27194	60.646	0.27324
60.893	0.18673	60.752	0.26435	60.732	0.2596	60.722	0.25943	60.713	0.25938	60.705	0.25879	60.697	0.25983	60.688	0.26287	60.682	0.26416	60.676	0.26555	60.67	0.26716	60.665	0.26837	60.659	0.26978	60.654	0.27098	60.651	0.27201	60.646	0.27332
60.893	0.18687	60.752	0.2645	60.732	0.25977	60.722	0.25959	60.714	0.25953	60.705	0.25892	60.697	0.25995	60.689	0.26298	60.682	0.26426	60.676	0.26564	60.67	0.26725	60.665	0.26845	60.659	0.26986	60.655	0.27106	60.651	0.27209	60.646	0.27339
60.893	0.18702	60.752	0.26465	60.732	0.25993	60.722	0.25975	60.714	0.25968	60.705	0.25904	60.698	0.26007	60.689	0.26309	60.682	0.26436	60.676	0.26573	60.67	0.26734	60.665	0.26853	60.66	0.26994	60.655	0.27114	60.651	0.27216	60.647	0.27347
60.893	0.18716	60.752	0.2648	60.732	0.26009	60.723	0.2599	60.714	0.25983	60.705	0.25917	60.698	0.26018	60.689	0.2632	60.682	0.26446	60.676	0.26582	60.67	0.26742	60.665	0.26862	60.66	0.27001	60.655	0.27121	60.651	0.27224	60.647	0.27354
60.894	0.1873	60.752	0.26496	60.732	0.26025	60.723	0.26006	60.714	0.25997	60.706	0.2593	60.698	0.26029	60.689	0.26331	60.683	0.26456	60.677	0.26591	60.67	0.26751	60.665	0.2687	60.66	0.27009	60.655	0.27129	60.652	0.27231	60.647	0.27362
60.894	0.18745	60.753	0.26511	60.733	0.26041	60.723	0.26021	60.714	0.26012	60.706	0.25942	60.698	0.26041	60.689	0.26342	60.683	0.26466	60.677	0.266	60.67	0.2676	60.666	0.26877	60.66	0.27016	60.655	0.27136	60.652	0.27238	60.647	0.27369
60.894	0.18759	60.753	0.26526	60.733	0.26057	60.723	0.26037	60.714	0.26026	60.706	0.25955	60.698	0.26052	60.689	0.26353	60.683	0.26476	60.677	0.26609	60.671	0.26768	60.666	0.26885	60.66	0.27024	60.655	0.27143	60.652	0.27246	60.647	0.27377
60.894	0.18773	60.753	0.26541	60.733	0.26073	60.723	0.26052	60.714	0.26041	60.706	0.25967	60.698	0.26063	60.689	0.26363	60.683	0.26485	60.677	0.26617	60.671	0.26776	60.666	0.26893	60.66	0.27031	60.655	0.2715	60.652	0.27253	60.647	0.27384
60.894	0.18787	60.753	0.26556	60.733	0.26089	60.723	0.26068	60.715	0.26055	60.706	0.25979	60.699	0.26075	60.69	0.26374	60.683	0.26495	60.677	0.26626	60.671	0.26784	60.666	0.26901	60.66	0.27039	60.656	0.27157	60.652	0.2726	60.647	0.27392
60.894	0.18801	60.753	0.26571	60.733	0.26105	60.723	0.26083	60.715	0.26069	60.706	0.25992	60.699	0.26086	60.69	0.26384	60.683	0.26504	60.677	0.26635	60.671	0.26792	60.666	0.26908	60.661	0.27046	60.656	0.27164	60.652	0.27267	60.648	0.27399
60.894	0.18815	60.753	0.26585	60.733	0.2612	60.724	0.26098	60.715	0.26083	60.706	0.26004	60.699	0.26097	60.69	0.26395	60.683	0.26513	60.677	0.26643	60.671	0.268	60.666	0.26915	60.661	0.27053	60.656	0.27171	60.652	0.27275	60.648	0.27407
60.895	0.18829	60.753	0.266	60.733	0.26136	60.724	0.26113	60.715	0.26097	60.707	0.26016	60.699	0.26108	60.69	0.26405	60.684	0.26522	60.678	0.26652	60.671	0.26808	60.667	0.26923	60.661	0.2706	60.656	0.27178	60.653	0.27282	60.648	0.27414
60.895	0.18843	60.754	0.26615	60.734	0.26151	60.724	0.26128	60.715	0.26111	60.707	0.26028	60.699	0.26119	60.69	0.26415	60.684	0.26531	60.678	0.2666	60.671	0.26816	60.667	0.2693	60.661	0.27067	60.656	0.27185	60.653	0.27289	60.648	0.27422
60.895	0.18857	60.754	0.2663	60.734	0.26167	60.724	0.26143	60.715	0.26125	60.707	0.2604	60.699	0.2613	60.69	0.26425	60.684	0.2654	60.678	0.26669	60.672	0.26824	60.667	0.26937	60.661	0.27075	60.656	0.27192	60.653	0.27296	60.648	0.27429
60.895	0.18871	60.754	0.26644	60.734	0.26182	60.724	0.26158	60.715	0.26139	60.707	0.26052	60.699	0.26141	60.69	0.26435	60.684	0.26549	60.678	0.26677	60.672	0.26831	60.667	0.26944	60.661	0.27081	60.656	0.27199	60.653	0.27303	60.648	0.27436
60.895	0.18885	60.754	0.26659	60.734	0.26198	60.724	0.26173	60.716	0.26152	60.707	0.26064	60.7	0.26152	60.691	0.26445	60.684	0.26558	60.678	0.26685	60.672	0.26839	60.667	0.26951	60.661	0.27088	60.657	0.27206	60.653	0.2731	60.649	0.27444
60.895	0.18899	60.754	0.26673	60.734	0.26213	60.724	0.26187	60.716	0.26166	60.707	0.26075	60.7	0.26162	60.691	0.26455	60.684	0.26567	60.678	0.26693	60.672	0.26846	60.667	0.26958	60.662	0.27095	60.657	0.27213	60.653	0.27317	60.649	0.27451
60.895	0.18913	60.754	0.26688	60.734	0.26228	60.724	0.26202	60.716	0.26179	60.707	0.26087	60.7	0.26173	60.691	0.26464	60.684	0.26575	60.679	0.26701	60.672	0.26854	60.667	0.26965	60.662	0.27102	60.657	0.2722	60.654	0.27324	60.649	0.27459
60.896	0.18927	60.754	0.26702	60.734	0.26244	60.725	0.26216	60.716	0.26193	60.708	0.26098	60.7	0.26183	60.691	0.26474	60.685	0.26584	60.679	0.26708	60.672	0.26861	60.668	0.26972	60.662	0.27109	60.657	0.27227	60.654	0.27332	60.649	0.27466
60.896	0.18941	60.754	0.26717	60.734	0.26259	60.725	0.26231	60.716	0.26206	60.708	0.2611	60.7	0.26193	60.691	0.26483	60.685	0.26592	60.679	0.26716	60.672	0.26868	60.668	0.26979	60.662	0.27116	60.657	0.27234	60.654	0.27339	60.649	0.27473
60.896	0.18954	60.755	0.26731	60.735	0.26274	60.725	0.26245	60.716	0.26219	60.708	0.26121	60.7	0.26203	60.691	0.26492	60.685	0.26601	60.679	0.26724	60.673	0.26876	60.668	0.26987	60.662	0.27122	60.657	0.27241	60.654	0.27346	60.649	0.27481
60.896	0.18968	60.755	0.26746	60.735	0.26289	60.725	0.2626	60.716	0.26233	60.708	0.26132	60.7	0.26213	60.692	0.26501	60.685	0.26609	60.679	0.26731	60.673	0.26883	60.668	0.26993	60.662	0.27129	60.658	0.27248	60.654	0.27353	60.649	0.27488
60.896	0.18982	60.755	0.2676	60.735	0.26304	60.725	0.26274	60.717	0.26246	60.708	0.26143	60.701	0.26223	60.692	0.2651	60.685	0.26617	60.679	0.26739	60.673	0.2689	60.668	0.27	60.663	0.27136	60.658	0.27255	60.654	0.2736	60.65	0.27495
60.896	0.18995	60.755	0.26774	60.735	0.26319	60.725	0.26288	60.717	0.26259	60.708	0.26155	60.701	0.26233	60.692	0.26519	60.685	0.26625	60.679	0.26746	60.673	0.26897	60.668	0.27007	60.663	0.27143	60.658	0.27261	60.654	0.27367	60.65	0.27502
60.896	0.19009	60.755	0.26788	60.735	0.26334	60.725	0.26303	60.717	0.26272	60.708	0.26166	60.701	0.26243	60.692	0.26528	60.686	0.26633	60.68	0.26753	60.673	0.26904	60.668	0.27014	60.663	0.2715	60.658	0.27268	60.655	0.27374	60.65	0.27509
60.897	0.19022	60.755	0.26803	60.735	0.26349	60.726	0.26317	60.717	0.26285	60.709	0.26176	60.701	0.26252	60.692	0.26537	60.686	0.26641	60.68	0.26761	60.673	0.26911	60.669	0.2702	60.663	0.27156	60.658	0.27275	60.655	0.27381	60.65	0.27516
60.897	0.19036	60.755	0.26817	60.735	0.26364	60.726	0.26331	60.717	0.26297	60.709	0.26187	60.701	0.26262	60.692	0.26545	60.686	0.26649	60.68	0.26768	60.674	0.26917	60.669	0.27027	60.663	0.27163	60.658	0.27281	60.655	0.27388	60.65	0.27523
60.897	0.19049	60.756	0.26831	60.736	0.26378	60.726	0.26345	60.717	0.2631	60.709	0.26198	60.701	0.26271	60.692	0.26554	60.686	0.26656	60.68	0.26775	60.674	0.26924	60.669	0.27034	60.663	0.2717	60.658	0.27288	60.655	0.27395	60.65	0.2753
60.897	0.19063	60.756	0.26845	60.736	0.26393	60.726	0.26359	60.717	0.26322	60.709	0.26208	60.701	0.2628	60.693	0.26562	60.686	0.26664	60.68	0.26782	60.674	0.26931	60.669	0.2704	60.663	0.27176	60.659	0.27295	60.655	0.27401	60.65	0.27537
60.897	0.19076	60.756	0.26859	60.736	0.26407	60.726	0.26372	60.718	0.26335	60.709	0.26219	60.702	0.26289	60.693	0.2657	60.686	0.26671	60.68	0.26789	60.674	0.26937	60.669	0.27047	60.664	0.27183	60.659	0.27301	60.655	0.27408	60.651	0.27544
60.897	0.19089	60.756	0.26873	60.736	0.26422	60.726	0.26386	60.718	0.26347	60.709	0.26229	60.702	0.26298	60.693	0.26578	60.686	0.26679	60.68	0.26796	60.674	0.26944	60.669	0.27053	60.664	0.27189	60.659	0.27308	60.655	0.27415	60.651	0.27551
60.897	0.19102	60.756	0.26887	60.736	0.26436	60.726	0.264	60.718	0.26359	60.709	0.26239	60.702	0.26307	60.693	0.26587	60.687	0.26686	60.681	0.26803	60.674	0.26951	60.669	0.2706	60.664	0.27196	60.659	0.27314	60.656	0.27421	60.651	0.27558
60.897	0.19116	60.756	0.26901	60.736	0.2645	60.727	0.26413	60.718	0.26371	60.71	0.26249	60.702	0.26316	60.693	0.26595	60.687	0.26694	60.681	0.2681	60.674	0.26957	60.67	0.27066	60.664	0.27202	60.659	0.27321	60.656	0.27428	60.651	0.27565
60.898	0.19129	60.756	0.26915	60.736	0.26465	60.727	0.26426	60.718	0.26383	60.71	0.26259	60.702	0.26325	60.693	0.26603	60.687	0.26701	60.681	0.26816	60.675	0.26964	60.67	0.27073	60.664	0.27209	60.659	0.27327	60.656	0.27434	60.651	0.27572
60.898	0.19142	60.757	0.26929	60.737	0.26479	60.727	0.2644	60.718	0.26395	60.71	0.26269	60.702	0.26333	60.693	0.2661	60.687	0.26708	60.681	0.26823	60.675	0.2697	60.67	0.27079	60.664	0.27215	60.659	0.27333	60.656	0.27441	60.651	0.27578
60.898	0.19155	60.757	0.26943	60.737	0.26493	60.727	0.26453	60.718	0.26406	60.71	0.26278	60.702	0.26342	60.694	0.26618	60.687	0.26715	60.681	0.26829	60.675	0.26976	60.67	0.27085	60.664	0.27221	60.66	0.2734	60.656	0.27448	60.652	0.27585
60.898	0.19168	60.757	0.26957	60.737	0.26507	60.727	0.26466	60.719	0.26417	60.71	0.26288	60.703	0.2635	60.694	0.26626	60.687	0.26722	60.681	0.26836	60.675	0.26983	60.67	0.27091	60.665	0.27227	60.66	0.27346	60.656	0.27454	60.652	0.27591
60.898	0.19181	60.757	0.26971	60.737	0.26521	60.727	0.26479	60.719	0.26429	60.71	0.26297	60.703	0.26359	60.694	0.26634	60.687	0.26729	60.681	0.26842	60.675	0.26989	60.67	0.27098	60.665	0.27234	60.66	0.27352	60.656	0.27461	60.652	0.27598
60.898	0.19194	60.757	0.26984	60.737	0.26535	60.727	0.26491	60.719	0.2644	60.71	0.26306	60.703	0.26367	60.694	0.26641	60.688	0.26736	60.682	0.26848	60.675	0.26995	60.671	0.27104	60.665	0.2724	60.66	0.27358	60.657	0.27467	60.652	0.27605
60.898	0.19206	60.757	0.26998	60.737	0.26549	60.728	0.26504	60.719	0.26451	60.711	0.26315	60.703	0.26375	60.694	0.26649	60.688	0.26743	60.682	0.26855	60.675	0.27001	60.671	0.2711	60.665	0.27246	60.66	0.27364	60.657	0.27474	60.652	0.27611
60.899	0.19219	60.757	0.27012	60.737	0.26563	60.728	0.26517	60.719	0.26462	60.711	0.26324	60.703	0.26383	60.694	0.26656	60.688	0.26749	60.682	0.26861	60.676	0.27007	60.671	0.27116	60.665	0.27252	60.66	0.27371	60.657	0.2748	60.652	0.27618
60.899	0.19232	60.757	0.27025	60.737	0.26577	60.728	0.26529	60.719	0.26472	60.711	0.26333	60.703	0.26391	60.694	0.26664	60.688	0.26756	60.682	0.26867	60.676	0.27013	60.671	0.27122	60.665	0.27258	60.661	0.27377	60.657	0.27486	60.652	0.27624
60.899	0.19245	60.758	0.27039	60.738	0.26591	60.728	0.26541	60.719	0.26483	60.711	0.26342	60.704	0.26399	60.695	0.26671	60.688	0.26762	60.682	0.26873	60.676	0.27018	60.671	0.27128	60.665	0.27264	60.661	0.27383	60.657	0.27493	60.653	0.27631
60.899	0.19257	60.758	0.27053	60.738	0.26604	60.728	0.26554	60.72	0.26493	60.711	0.26351	60.704	0.26406	60.695	0.26678	60.688	0.26769	60.682	0.26879	60.676	0.27024	60.671	0.27134	60.666	0.2727	60.661	0.27389	60.657	0.27499	60.653	0.27637
60.899	0.1927	60.758	0.27066	60.738	0.26618	60.728	0.26566	60.72	0.26504	60.711	0.26359	60.704	0.26414	60.695	0.26685	60.688	0.26775	60.683	0.26884	60.676	0.2703	60.671	0.2714	60.666	0.27276	60.661	0.27395	60.658	0.27505	60.653	0.27644
60.899	0.19282	60.758	0.2708	60.738	0.26631	60.728	0.26578	60.72	0.26514	60.711	0.26368	60.704	0.26421	60.695	0.26691	60.689	0.26781	60.683	0.2689	60.676	0.27036	60.672	0.27146	60.666	0.27283	60.661	0.27401	60.658	0.27512	60.653	0.2765
60.899	0.19295	60.758	0.27093	60.738	0.26645	60.729	0.2659	60.72	0.26524	60.712	0.26376	60.704	0.26429	60.695	0.26698	60.689	0.26787	60.683	0.26896	60.676	0.27042	60.672	0.27152	60.666	0.27289	60.661	0.27407	60.658	0.27518	60.653	0.27657
60.9	0.19307	60.758	0.27107	60.738	0.26658	60.729	0.26601	60.72	0.26534	60.712	0.26384	60.704	0.26436	60.695	0.26705	60.689	0.26793	60.683	0.26901	60.677	0.27047	60.672	0.27158	60.666	0.27295	60.661	0.27413	60.658	0.27524	60.653	0.27663
60.9	0.19319	60.758	0.2712	60.738	0.26671	60.729	0.26613	60.72	0.26544	60.712	0.26392	60.704	0.26443	60.695	0.26711	60.689	0.26799	60.683	0.26907	60.677	0.27053	60.672	0.27164	60.666	0.27301	60.662	0.2742	60.658	0.2753	60.653	0.27669
60.9	0.19332	60.759	0.27133	60.739	0.26684	60.729	0.26625	60.72	0.26554	60.712	0.264	60.705	0.26451	60.696	0.26717	60.689	0.26805	60.683	0.26912	60.677	0.27059	60.672	0.2717	60.667	0.27307	60.662	0.27426	60.658	0.27536	60.654	0.27676
60.9	0.19344	60.759	0.27146	60.739	0.26697	60.729	0.26636	60.721	0.26564	60.712	0.26408	60.705	0.26458	60.696	0.26724	60.689	0.2681	60.683	0.26918	60.677	0.27065	60.672	0.27176	60.667	0.27313	60.662	0.27432	60.658	0.27543	60.654	0.27682
60.9	0.19356	60.759	0.27159	60.739	0.2671	60.729	0.26648	60.721	0.26574	60.712	0.26416	60.705	0.26465	60.696	0.2673	60.69	0.26816	60.684	0.26923	60.677	0.2707	60.672	0.27182	60.667	0.27318	60.662	0.27437	60.659	0.27549	60.654	0.27688
60.9	0.19368	60.759	0.27173	60.739	0.26723	60.729	0.26659	60.721	0.26583	60.713	0.26424	60.705	0.26472	60.696	0.26736	60.69	0.26822	60.684	0.26929	60.677	0.27076	60.673	0.27188	60.667	0.27324	60.662	0.27443	60.659	0.27555	60.654	0.27694
60.9	0.1938	60.759	0.27186	60.739	0.26736	60.73	0.2667	60.721	0.26593	60.713	0.26432	60.705	0.26479	60.696	0.26743	60.69	0.26827	60.684	0.26934	60.678	0.27082	60.673	0.27194	60.667	0.2733	60.662	0.27449	60.659	0.27561	60.654	0.277
60.9	0.19392	60.759	0.27198	60.739	0.26749	60.73	0.26681	60.721	0.26603	60.713	0.26439	60.705	0.26485	60.696	0.26749	60.69	0.26833	60.684	0.2694	60.678	0.27088	60.673	0.27199	60.667	0.27336	60.662	0.27455	60.659	0.27567	60.654	0.27706
60.901	0.19404	60.759	0.27211	60.739	0.26761	60.73	0.26692	60.721	0.26612	60.713	0.26447	60.705	0.26492	60.697	0.26755	60.69	0.26839	60.684	0.26946	60.678	0.27093	60.673	0.27205	60.667	0.27341	60.663	0.27461	60.659	0.27573	60.654	0.27712
60.901	0.19416	60.76	0.27224	60.74	0.26774	60.73	0.26703	60.721	0.26621	60.713	0.26454	60.706	0.26499	60.697	0.26761	60.69	0.26845	60.684	0.26951	60.678	0.27099	60.673	0.27211	60.668	0.27347	60.663	0.27466	60.659	0.27579	60.655	0.27718
60.901	0.19428	60.76	0.27237	60.74	0.26787	60.73	0.26714	60.722	0.26631	60.713	0.26462	60.706	0.26506	60.697	0.26767	60.69	0.2685	60.684	0.26957	60.678	0.27105	60.673	0.27216	60.668	0.27352	60.663	0.27472	60.659	0.27585	60.655	0.27724
60.901	0.1944	60.76	0.27249	60.74	0.26799	60.73	0.26725	60.722	0.2664	60.713	0.26469	60.706	0.26512	60.697	0.26773	60.691	0.26856	60.685	0.26963	60.678	0.2711	60.674	0.27222	60.668	0.27358	60.663	0.27478	60.66	0.27591	60.655	0.2773
60.901	0.19452	60.76	0.27262	60.74	0.26812	60.73	0.26736	60.722	0.26649	60.714	0.26477	60.706	0.26519	60.697	0.26779	60.691	0.26862	60.685	0.26968	60.678	0.27116	60.674	0.27227	60.668	0.27364	60.663	0.27483	60.66	0.27597	60.655	0.27736
60.901	0.19464	60.76	0.27274	60.74	0.26824	60.731	0.26747	60.722	0.26658	60.714	0.26484	60.706	0.26525	60.697	0.26785	60.691	0.26868	60.685	0.26974	60.679	0.27121	60.674	0.27233	60.668	0.27369	60.663	0.27489	60.66	0.27602	60.655	0.27742
60.901	0.19476	60.76	0.27287	60.74	0.26836	60.731	0.26757	60.722	0.26667	60.714	0.26491	60.706	0.26531	60.697	0.2679	60.691	0.26873	60.685	0.2698	60.679	0.27127	60.674	0.27239	60.668	0.27375	60.664	0.27495	60.66	0.27608	60.655	0.27748
60.902	0.19488	60.76	0.27299	60.74	0.26848	60.731	0.26768	60.722	0.26676	60.714	0.26498	60.706	0.26538	60.698	0.26796	60.691	0.26879	60.685	0.26985	60.679	0.27133	60.674	0.27244	60.668	0.2738	60.664	0.27501	60.66	0.27614	60.656	0.27754
60.902	0.19499	60.76	0.27311	60.74	0.26861	60.731	0.26778	60.722	0.26684	60.714	0.26505	60.707	0.26544	60.698	0.26802	60.691	0.26885	60.685	0.26991	60.679	0.27138	60.674	0.2725	60.669	0.27386	60.664	0.27506	60.66	0.2762	60.656	0.2776
60.902	0.19511	60.761	0.27324	60.741	0.26873	60.731	0.26789	60.723	0.26693	60.714	0.26512	60.707	0.2655	60.698	0.26808	60.691	0.26891	60.686	0.26997	60.679	0.27143	60.674	0.27255	60.669	0.27391	60.664	0.27512	60.661	0.27625	60.656	0.27766
60.902	0.19523	60.761	0.27336	60.741	0.26885	60.731	0.26799	60.723	0.26702	60.714	0.26519	60.707	0.26556	60.698	0.26814	60.692	0.26896	60.686	0.27002	60.679	0.27149	60.675	0.27261	60.669	0.27397	60.664	0.27517	60.661	0.27631	60.656	0.27772
60.902	0.19534	60.761	0.27348	60.741	0.26897	60.731	0.2681	60.723	0.2671	60.715	0.26526	60.707	0.26562	60.698	0.2682	60.692	0.26902	60.686	0.27008	60.679	0.27154	60.675	0.27266	60.669	0.27402	60.664	0.27523	60.661	0.27637	60.656	0.27778
60.902	0.19546	60.761	0.2736	60.741	0.26909	60.731	0.2682	60.723	0.26719	60.715	0.26533	60.707	0.26569	60.698	0.26826	60.692	0.26908	60.686	0.27014	60.68	0.27159	60.675	0.27272	60.669	0.27408	60.664	0.27529	60.661	0.27643	60.656	0.27784
60.902	0.19558	60.761	0.27371	60.741	0.2692	60.732	0.2683	60.723	0.26727	60.715	0.2654	60.707	0.26575	60.698	0.26832	60.692	0.26914	60.686	0.27019	60.68	0.27165	60.675	0.27277	60.669	0.27413	60.665	0.27534	60.661	0.27648	60.656	0.27789
60.903	0.19569	60.761	0.27383	60.741	0.26932	60.732	0.2684	60.723	0.26736	60.715	0.26547	60.707	0.26581	60.699	0.26838	60.692	0.26919	60.686	0.27025	60.68	0.2717	60.675	0.27282	60.67	0.27419	60.665	0.27539	60.661	0.27654	60.657	0.27795
60.903	0.1958	60.761	0.27395	60.741	0.26944	60.732	0.2685	60.723	0.26744	60.715	0.26553	60.708	0.26587	60.699	0.26844	60.692	0.26925	60.686	0.2703	60.68	0.27175	60.675	0.27288	60.67	0.27424	60.665	0.27545	60.661	0.2766	60.657	0.27801
60.903	0.19592	60.762	0.27406	60.742	0.26956	60.732	0.2686	60.724	0.26752	60.715	0.2656	60.708	0.26594	60.699	0.2685	60.692	0.26931	60.687	0.27036	60.68	0.27181	60.675	0.27293	60.67	0.27429	60.665	0.2755	60.662	0.27665	60.657	0.27806
60.903	0.19603	60.762	0.27418	60.742	0.26967	60.732	0.2687	60.724	0.2676	60.715	0.26566	60.708	0.266	60.699	0.26856	60.693	0.26937	60.687	0.27041	60.68	0.27186	60.676	0.27298	60.67	0.27435	60.665	0.27556	60.662	0.27671	60.657	0.27812
60.903	0.19614	60.762	0.27429	60.742	0.26979	60.732	0.2688	60.724	0.26768	60.716	0.26573	60.708	0.26606	60.699	0.26861	60.693	0.26942	60.687	0.27047	60.681	0.27191	60.676	0.27303	60.67	0.2744	60.665	0.27561	60.662	0.27676	60.657	0.27818
60.903	0.19626	60.762	0.2744	60.742	0.2699	60.732	0.26889	60.724	0.26776	60.716	0.26579	60.708	0.26612	60.699	0.26867	60.693	0.26948	60.687	0.27052	60.681	0.27197	60.676	0.27309	60.67	0.27445	60.665	0.27566	60.662	0.27682	60.657	0.27823
60.903	0.19637	60.762	0.27452	60.742	0.27001	60.733	0.26899	60.724	0.26784	60.716	0.26586	60.708	0.26619	60.699	0.26873	60.693	0.26954	60.687	0.27058	60.681	0.27202	60.676	0.27314	60.67	0.27451	60.666	0.27571	60.662	0.27687	60.657	0.27829
60.903	0.19648	60.762	0.27463	60.742	0.27013	60.733	0.26908	60.724	0.26791	60.716	0.26592	60.709	0.26625	60.7	0.26879	60.693	0.26959	60.687	0.27063	60.681	0.27207	60.676	0.27319	60.671	0.27456	60.666	0.27577	60.662	0.27693	60.658	0.27834
60.904	0.19659	60.762	0.27474	60.742	0.27024	60.733	0.26918	60.724	0.26799	60.716	0.26599	60.709	0.26631	60.7	0.26885	60.693	0.26965	60.687	0.27068	60.681	0.27212	60.676	0.27324	60.671	0.27461	60.666	0.27582	60.662	0.27698	60.658	0.2784
60.904	0.1967	60.763	0.27484	60.743	0.27035	60.733	0.26927	60.725	0.26807	60.716	0.26605	60.709	0.26637	60.7	0.26891	60.694	0.2697	60.688	0.27074	60.681	0.27217	60.677	0.27329	60.671	0.27466	60.666	0.27587	60.663	0.27703	60.658	0.27845
60.904	0.19681	60.763	0.27495	60.743	0.27046	60.733	0.26936	60.725	0.26814	60.716	0.26611	60.709	0.26643	60.7	0.26897	60.694	0.26976	60.688	0.27079	60.681	0.27222	60.677	0.27335	60.671	0.27471	60.666	0.27592	60.663	0.27709	60.658	0.2785
60.904	0.19692	60.763	0.27506	60.743	0.27057	60.733	0.26945	60.725	0.26822	60.717	0.26618	60.709	0.26649	60.7	0.26902	60.694	0.26981	60.688	0.27084	60.682	0.27228	60.677	0.2734	60.671	0.27476	60.666	0.27597	60.663	0.27714	60.658	0.27855
60.904	0.19703	60.763	0.27516	60.743	0.27068	60.733	0.26954	60.725	0.26829	60.717	0.26624	60.709	0.26655	60.7	0.26908	60.694	0.26987	60.688	0.27089	60.682	0.27233	60.677	0.27345	60.671	0.27481	60.667	0.27602	60.663	0.27719	60.658	0.2786
60.904	0.19714	60.763	0.27527	60.743	0.27078	60.734	0.26963	60.725	0.26837	60.717	0.2663	60.709	0.26661	60.701	0.26914	60.694	0.26992	60.688	0.27095	60.682	0.27238	60.677	0.2735	60.672	0.27486	60.667	0.27607	60.663	0.27724	60.659	0.27865
60.904	0.19725	60.763	0.27537	60.743	0.27089	60.734	0.26972	60.725	0.26844	60.717	0.26637	60.71	0.26667	60.701	0.2692	60.694	0.26998	60.688	0.271	60.682	0.27243	60.677	0.27355	60.672	0.27491	60.667	0.27612	60.663	0.2773	60.659	0.2787
60.905	0.19736	60.763	0.27548	60.743	0.271	60.734	0.2698	60.725	0.26851	60.717	0.26643	60.71	0.26673	60.701	0.26925	60.694	0.27003	60.689	0.27105	60.682	0.27248	60.677	0.2736	60.672	0.27495	60.667	0.27616	60.664	0.27735	60.659	0.27875
60.905	0.19746	60.763	0.27558	60.744	0.2711	60.734	0.26989	60.726	0.26859	60.717	0.26649	60.71	0.26679	60.701	0.26931	60.695	0.27009	60.689	0.2711	60.682	0.27253	60.678	0.27364	60.672	0.275	60.667	0.27621	60.664	0.2774	60.659	0.2788
60.905	0.19757	60.764	0.27568	60.744	0.2712	60.734	0.26997	60.726	0.26866	60.717	0.26655	60.71	0.26685	60.701	0.26937	60.695	0.27014	60.689	0.27115	60.682	0.27258	60.678	0.27369	60.672	0.27505	60.667	0.27626	60.664	0.27745	60.659	0.27885
60.905	0.19768	60.764	0.27578	60.744	0.27131	60.734	0.27006	60.726	0.26873	60.718	0.26661	60.71	0.26691	60.701	0.26942	60.695	0.27019	60.689	0.2712	60.683	0.27263	60.678	0.27374	60.672	0.27509	60.667	0.27631	60.664	0.2775	60.659	0.27891
60.905	0.19778	60.764	0.27588	60.744	0.27141	60.734	0.27014	60.726	0.2688	60.718	0.26667	60.71	0.26697	60.701	0.26948	60.695	0.27024	60.689	0.27125	60.683	0.27267	60.678	0.27378	60.672	0.27514	60.668	0.27636	60.664	0.27755	60.659	0.27896
60.905	0.19789	60.764	0.27598	60.744	0.27151	60.735	0.27022	60.726	0.26887	60.718	0.26673	60.71	0.26703	60.702	0.26953	60.695	0.2703	60.689	0.2713	60.683	0.27272	60.678	0.27383	60.673	0.27518	60.668	0.27641	60.664	0.2776	60.66	0.27901
60.905	0.198	60.764	0.27607	60.744	0.27161	60.735	0.2703	60.726	0.26894	60.718	0.26679	60.711	0.26709	60.702	0.26958	60.695	0.27035	60.689	0.27135	60.683	0.27277	60.678	0.27387	60.673	0.27523	60.668	0.27646	60.664	0.27765	60.66	0.27906
60.906	0.1981	60.764	0.27617	60.744	0.27171	60.735	0.27038	60.726	0.26901	60.718	0.26685	60.711	0.26715	60.702	0.26964	60.695	0.2704	60.69	0.2714	60.683	0.27281	60.678	0.27392	60.673	0.27528	60.668	0.27651	60.665	0.27771	60.66	0.27911
60.906	0.19821	60.764	0.27626	60.744	0.27181	60.735	0.27046	60.727	0.26908	60.718	0.26691	60.711	0.2672	60.702	0.26969	60.696	0.27045	60.69	0.27144	60.683	0.27286	60.679	0.27396	60.673	0.27533	60.668	0.27656	60.665	0.27776	60.66	0.27916
60.906	0.19831	60.765	0.27636	60.745	0.2719	60.735	0.27054	60.727	0.26915	60.719	0.26697	60.711	0.26726	60.702	0.26975	60.696	0.2705	60.69	0.27149	60.684	0.27291	60.679	0.27401	60.673	0.27538	60.668	0.27661	60.665	0.27781	60.66	0.27921
60.906	0.19841	60.765	0.27645	60.745	0.272	60.735	0.27062	60.727	0.26921	60.719	0.26703	60.711	0.26732	60.702	0.2698	60.696	0.27055	60.69	0.27154	60.684	0.27295	60.679	0.27405	60.673	0.27543	60.668	0.27666	60.665	0.27786	60.66	0.27926
60.906	0.19852	60.765	0.27654	60.745	0.27209	60.735	0.2707	60.727	0.26928	60.719	0.26708	60.711	0.26737	60.702	0.26985	60.696	0.2706	60.69	0.27159	60.684	0.273	60.679	0.2741	60.673	0.27548	60.669	0.2767	60.665	0.27791	60.661	0.27931
60.906	0.19862	60.765	0.27663	60.745	0.27219	60.736	0.27078	60.727	0.26935	60.719	0.26714	60.712	0.26743	60.703	0.2699	60.696	0.27065	60.69	0.27164	60.684	0.27305	60.679	0.27415	60.674	0.27553	60.669	0.27675	60.665	0.27796	60.661	0.27936
60.906	0.19872	60.765	0.27672	60.745	0.27228	60.736	0.27086	60.727	0.26941	60.719	0.2672	60.712	0.26748	60.703	0.26996	60.696	0.2707	60.69	0.27169	60.684	0.2731	60.679	0.2742	60.674	0.27558	60.669	0.2768	60.666	0.27802	60.661	0.27941
60.906	0.19882	60.765	0.27681	60.745	0.27237	60.736	0.27093	60.727	0.26948	60.719	0.26725	60.712	0.26754	60.703	0.27001	60.697	0.27076	60.691	0.27174	60.684	0.27315	60.68	0.27424	60.674	0.27563	60.669	0.27685	60.666	0.27807	60.661	0.27946
60.907	0.19892	60.765	0.2769	60.745	0.27246	60.736	0.27101	60.728	0.26954	60.719	0.26731	60.712	0.26759	60.703	0.27007	60.697	0.27081	60.691	0.2718	60.684	0.2732	60.68	0.27429	60.674	0.27568	60.669	0.2769	60.666	0.27812	60.661	0.27951
60.907	0.19903	60.766	0.27699	60.746	0.27256	60.736	0.27108	60.728	0.26961	60.72	0.26737	60.712	0.26764	60.703	0.27012	60.697	0.27087	60.691	0.27185	60.685	0.27325	60.68	0.27434	60.674	0.27573	60.669	0.27695	60.666	0.27817	60.661	0.27956
60.907	0.19913	60.766	0.27707	60.746	0.27265	60.736	0.27116	60.728	0.26967	60.72	0.26742	60.712	0.2677	60.703	0.27018	60.697	0.27092	60.691	0.2719	60.685	0.2733	60.68	0.27439	60.674	0.27578	60.67	0.277	60.666	0.27822	60.661	0.27961
60.907	0.19923	60.766	0.27716	60.746	0.27274	60.736	0.27123	60.728	0.26973	60.72	0.26747	60.712	0.26776	60.704	0.27024	60.697	0.27098	60.691	0.27196	60.685	0.27335	60.68	0.27444	60.675	0.27583	60.67	0.27705	60.666	0.27827	60.662	0.27966
60.907	0.19933	60.766	0.27724	60.746	0.27282	60.737	0.2713	60.728	0.2698	60.72	0.26753	60.713	0.26781	60.704	0.2703	60.697	0.27103	60.691	0.27201	60.685	0.27341	60.68	0.27449	60.675	0.27588	60.67	0.2771	60.666	0.27832	60.662	0.27971
60.907	0.19943	60.766	0.27733	60.746	0.27291	60.737	0.27138	60.728	0.26986	60.72	0.26758	60.713	0.26787	60.704	0.27036	60.697	0.27109	60.692	0.27207	60.685	0.27346	60.68	0.27454	60.675	0.27593	60.67	0.27715	60.667	0.27837	60.662	0.27977
60.907	0.19953	60.766	0.27741	60.746	0.273	60.737	0.27145	60.728	0.26992	60.72	0.26764	60.713	0.26793	60.704	0.27042	60.698	0.27115	60.692	0.27213	60.685	0.27351	60.681	0.27459	60.675	0.27598	60.67	0.2772	60.667	0.27843	60.662	0.27982
60.908	0.19963	60.766	0.27749	60.746	0.27309	60.737	0.27152	60.729	0.26998	60.72	0.26769	60.713	0.26799	60.704	0.27048	60.698	0.27121	60.692	0.27218	60.686	0.27356	60.681	0.27464	60.675	0.27604	60.67	0.27725	60.667	0.27848	60.662	0.27987
60.908	0.19972	60.766	0.27757	60.747	0.27317	60.737	0.27159	60.729	0.27004	60.721	0.26775	60.713	0.26805	60.704	0.27054	60.698	0.27127	60.692	0.27224	60.686	0.27361	60.681	0.27469	60.675	0.27609	60.67	0.2773	60.667	0.27853	60.662	0.27992
60.908	0.19982	60.767	0.27765	60.747	0.27326	60.737	0.27166	60.729	0.2701	60.721	0.26781	60.713	0.26811	60.704	0.27061	60.698	0.27133	60.692	0.2723	60.686	0.27367	60.681	0.27474	60.675	0.27614	60.671	0.27735	60.667	0.27858	60.662	0.27997
60.908	0.19992	60.767	0.27773	60.747	0.27334	60.737	0.27173	60.729	0.27016	60.721	0.26787	60.713	0.26817	60.705	0.27067	60.698	0.27139	60.692	0.27235	60.686	0.27372	60.681	0.27479	60.676	0.27619	60.671	0.2774	60.667	0.27863	60.663	0.28002
60.908	0.20002	60.767	0.2778	60.747	0.27342	60.738	0.2718	60.729	0.27022	60.721	0.26793	60.714	0.26823	60.705	0.27074	60.698	0.27145	60.692	0.27241	60.686	0.27377	60.681	0.27484	60.676	0.27624	60.671	0.27745	60.667	0.27868	60.663	0.28007
60.908	0.20012	60.767	0.27788	60.747	0.2735	60.738	0.27187	60.729	0.27028	60.721	0.26799	60.714	0.2683	60.705	0.2708	60.698	0.27151	60.693	0.27247	60.686	0.27382	60.682	0.27489	60.676	0.27629	60.671	0.2775	60.668	0.27874	60.663	0.28012
60.908	0.20022	60.767	0.27796	60.747	0.27358	60.738	0.27193	60.73	0.27033	60.721	0.26805	60.714	0.26836	60.705	0.27087	60.699	0.27157	60.693	0.27252	60.686	0.27388	60.682	0.27494	60.676	0.27634	60.671	0.27755	60.668	0.27879	60.663	0.28017
60.909	0.20032	60.767	0.27803	60.747	0.27366	60.738	0.272	60.73	0.27039	60.721	0.26811	60.714	0.26843	60.705	0.27093	60.699	0.27163	60.693	0.27258	60.687	0.27393	60.682	0.27499	60.676	0.27639	60.671	0.2776	60.668	0.27884	60.663	0.28022
60.909	0.20041	60.767	0.2781	60.748	0.27374	60.738	0.27206	60.73	0.27044	60.722	0.26817	60.714	0.2685	60.705	0.271	60.699	0.2717	60.693	0.27264	60.687	0.27398	60.682	0.27504	60.676	0.27644	60.672	0.27765	60.668	0.27889	60.663	0.28027
60.909	0.20051	60.768	0.27818	60.748	0.27381	60.738	0.27213	60.73	0.2705	60.722	0.26824	60.714	0.26856	60.705	0.27107	60.699	0.27176	60.693	0.2727	60.687	0.27404	60.682	0.27509	60.676	0.27649	60.672	0.2777	60.668	0.27894	60.664	0.28032
60.909	0.20061	60.768	0.27825	60.748	0.27389	60.738	0.27219	60.73	0.27055	60.722	0.2683	60.714	0.26863	60.706	0.27113	60.699	0.27182	60.693	0.27275	60.687	0.27409	60.682	0.27514	60.677	0.27654	60.672	0.27775	60.668	0.27899	60.664	0.28036
60.909	0.2007	60.768	0.27832	60.748	0.27397	60.739	0.27225	60.73	0.27061	60.722	0.26837	60.715	0.2687	60.706	0.2712	60.699	0.27188	60.693	0.27281	60.687	0.27414	60.682	0.27519	60.677	0.27659	60.672	0.2778	60.669	0.27904	60.664	0.28041
60.909	0.2008	60.768	0.27839	60.748	0.27404	60.739	0.27231	60.73	0.27066	60.722	0.26843	60.715	0.26877	60.706	0.27127	60.7	0.27194	60.694	0.27287	60.687	0.27419	60.683	0.27524	60.677	0.27664	60.672	0.27785	60.669	0.27909	60.664	0.28046
60.909	0.2009	60.768	0.27846	60.748	0.27412	60.739	0.27237	60.731	0.27072	60.722	0.2685	60.715	0.26883	60.706	0.27133	60.7	0.27201	60.694	0.27292	60.687	0.27425	60.683	0.27529	60.677	0.27669	60.672	0.2779	60.669	0.27914	60.664	0.28051
60.909	0.20099	60.768	0.27853	60.748	0.27419	60.739	0.27243	60.731	0.27078	60.723	0.26856	60.715	0.2689	60.706	0.2714	60.7	0.27207	60.694	0.27298	60.688	0.2743	60.683	0.27534	60.677	0.27675	60.672	0.27795	60.669	0.27919	60.664	0.28055
60.91	0.20109	60.768	0.2786	60.749	0.27426	60.739	0.27249	60.731	0.27083	60.723	0.26863	60.715	0.26897	60.706	0.27146	60.7	0.27213	60.694	0.27304	60.688	0.27435	60.683	0.27539	60.677	0.2768	60.673	0.278	60.669	0.27924	60.664	0.2806
60.91	0.20118	60.769	0.27867	60.749	0.27434	60.739	0.27255	60.731	0.27089	60.723	0.2687	60.715	0.26904	60.706	0.27153	60.7	0.27219	60.694	0.2731	60.688	0.27441	60.683	0.27544	60.678	0.27685	60.673	0.27805	60.669	0.27929	60.665	0.28065
60.91	0.20128	60.769	0.27874	60.749	0.2744	60.739	0.27261	60.731	0.27094	60.723	0.26877	60.716	0.26911	60.707	0.2716	60.7	0.27225	60.694	0.27315	60.688	0.27446	60.683	0.27549	60.678	0.2769	60.673	0.2781	60.669	0.27934	60.665	0.28069
60.91	0.20137	60.769	0.2788	60.749	0.27447	60.74	0.27267	60.731	0.271	60.723	0.26883	60.716	0.26917	60.707	0.27166	60.7	0.27231	60.695	0.27321	60.688	0.27451	60.683	0.27554	60.678	0.27695	60.673	0.27815	60.67	0.27939	60.665	0.28074
60.91	0.20147	60.769	0.27887	60.749	0.27454	60.74	0.27272	60.731	0.27105	60.723	0.2689	60.716	0.26924	60.707	0.27173	60.701	0.27237	60.695	0.27327	60.688	0.27457	60.684	0.27559	60.678	0.277	60.673	0.2782	60.67	0.27944	60.665	0.28078
60.91	0.20156	60.769	0.27893	60.749	0.27461	60.74	0.27278	60.732	0.27111	60.723	0.26897	60.716	0.26931	60.707	0.2718	60.701	0.27243	60.695	0.27332	60.689	0.27462	60.684	0.27564	60.678	0.27705	60.673	0.27825	60.67	0.27948	60.665	0.28082
60.91	0.20166	60.769	0.279	60.749	0.27467	60.74	0.27283	60.732	0.27116	60.724	0.26904	60.716	0.26938	60.707	0.27186	60.701	0.27249	60.695	0.27338	60.689	0.27467	60.684	0.27569	60.678	0.2771	60.673	0.2783	60.67	0.27953	60.665	0.28086
60.911	0.20175	60.769	0.27906	60.749	0.27474	60.74	0.27288	60.732	0.27122	60.724	0.2691	60.716	0.26945	60.707	0.27193	60.701	0.27255	60.695	0.27343	60.689	0.27472	60.684	0.27575	60.678	0.27715	60.674	0.27834	60.67	0.27958	60.665	0.28091
60.911	0.20184	60.769	0.27913	60.75	0.2748	60.74	0.27293	60.732	0.27128	60.724	0.26917	60.716	0.26952	60.708	0.27199	60.701	0.27261	60.695	0.27349	60.689	0.27477	60.684	0.2758	60.679	0.2772	60.674	0.27839	60.67	0.27962	60.666	0.28095
60.911	0.20194	60.77	0.27919	60.75	0.27486	60.74	0.27299	60.732	0.27133	60.724	0.26924	60.717	0.26958	60.708	0.27206	60.701	0.27267	60.695	0.27355	60.689	0.27483	60.684	0.27585	60.679	0.27725	60.674	0.27844	60.67	0.27967	60.666	0.28099
60.911	0.20203	60.77	0.27925	60.75	0.27492	60.741	0.27304	60.732	0.27139	60.724	0.26931	60.717	0.26965	60.708	0.27212	60.701	0.27272	60.696	0.2736	60.689	0.27488	60.685	0.2759	60.679	0.2773	60.674	0.27849	60.671	0.27971	60.666	0.28103
60.911	0.20212	60.77	0.27932	60.75	0.27498	60.741	0.27309	60.732	0.27144	60.724	0.26938	60.717	0.26972	60.708	0.27219	60.702	0.27278	60.696	0.27366	60.689	0.27493	60.685	0.27595	60.679	0.27734	60.674	0.27853	60.671	0.27975	60.666	0.28106
60.911	0.20221	60.77	0.27938	60.75	0.27504	60.741	0.27314	60.733	0.2715	60.724	0.26944	60.717	0.26979	60.708	0.27225	60.702	0.27284	60.696	0.27371	60.69	0.27498	60.685	0.276	60.679	0.27739	60.674	0.27858	60.671	0.2798	60.666	0.2811
60.911	0.20231	60.77	0.27944	60.75	0.2751	60.741	0.27319	60.733	0.27155	60.725	0.26951	60.717	0.26985	60.708	0.27232	60.702	0.2729	60.696	0.27376	60.69	0.27503	60.685	0.27605	60.679	0.27744	60.674	0.27862	60.671	0.27984	60.666	0.28114
60.912	0.2024	60.77	0.2795	60.75	0.27515	60.741	0.27324	60.733	0.27161	60.725	0.26958	60.717	0.26992	60.708	0.27238	60.702	0.27296	60.696	0.27382	60.69	0.27508	60.685	0.2761	60.679	0.27749	60.675	0.27867	60.671	0.27988	60.666	0.28118
60.912	0.20249	60.77	0.27956	60.751	0.27521	60.741	0.27328	60.733	0.27166	60.725	0.26965	60.717	0.26999	60.709	0.27244	60.702	0.27301	60.696	0.27387	60.69	0.27514	60.685	0.27614	60.68	0.27754	60.675	0.27871	60.671	0.27992	60.667	0.28122
60.912	0.20258	60.771	0.27962	60.751	0.27526	60.741	0.27333	60.733	0.27172	60.725	0.26972	60.718	0.27005	60.709	0.2725	60.702	0.27307	60.696	0.27393	60.69	0.27519	60.685	0.27619	60.68	0.27759	60.675	0.27875	60.671	0.27996	60.667	0.28126
60.912	0.20267	60.771	0.27968	60.751	0.27531	60.742	0.27338	60.733	0.27177	60.725	0.26978	60.718	0.27012	60.709	0.27257	60.703	0.27312	60.697	0.27398	60.69	0.27524	60.686	0.27624	60.68	0.27763	60.675	0.2788	60.672	0.28	60.667	0.2813
60.912	0.20276	60.771	0.27974	60.751	0.27536	60.742	0.27343	60.733	0.27183	60.725	0.26985	60.718	0.27018	60.709	0.27263	60.703	0.27318	60.697	0.27403	60.69	0.27529	60.686	0.27629	60.68	0.27768	60.675	0.27884	60.672	0.28004	60.667	0.28135
60.912	0.20285	60.771	0.2798	60.751	0.27541	60.742	0.27347	60.734	0.27188	60.725	0.26992	60.718	0.27025	60.709	0.27269	60.703	0.27323	60.697	0.27408	60.691	0.27534	60.686	0.27634	60.68	0.27772	60.675	0.27888	60.672	0.28008	60.667	0.28139
60.912	0.20294	60.771	0.27986	60.751	0.27546	60.742	0.27352	60.734	0.27193	60.726	0.26998	60.718	0.27031	60.709	0.27275	60.703	0.27329	60.697	0.27414	60.691	0.27539	60.686	0.27639	60.68	0.27777	60.676	0.27892	60.672	0.28012	60.667	0.28143
60.912	0.20303	60.771	0.27991	60.751	0.27551	60.742	0.27357	60.734	0.27199	60.726	0.27005	60.718	0.27038	60.709	0.27281	60.703	0.27334	60.697	0.27419	60.691	0.27544	60.686	0.27644	60.681	0.27781	60.676	0.27896	60.672	0.28016	60.668	0.28147
60.913	0.20312	60.771	0.27997	60.752	0.27555	60.742	0.27361	60.734	0.27204	60.726	0.27012	60.718	0.27044	60.71	0.27287	60.703	0.27339	60.697	0.27424	60.691	0.27549	60.686	0.27648	60.681	0.27786	60.676	0.279	60.672	0.2802	60.668	0.28152
60.913	0.20321	60.772	0.28003	60.752	0.2756	60.742	0.27366	60.734	0.2721	60.726	0.27018	60.719	0.2705	60.71	0.27293	60.703	0.27345	60.698	0.27429	60.691	0.27554	60.686	0.27653	60.681	0.2779	60.676	0.27904	60.673	0.28025	60.668	0.28156
60.913	0.2033	60.772	0.28009	60.752	0.27565	60.743	0.2737	60.734	0.27215	60.726	0.27025	60.719	0.27056	60.71	0.27299	60.704	0.2735	60.698	0.27434	60.691	0.27559	60.687	0.27658	60.681	0.27794	60.676	0.27908	60.673	0.28029	60.668	0.28161
60.913	0.20339	60.772	0.28014	60.752	0.27569	60.743	0.27375	60.735	0.2722	60.726	0.27031	60.719	0.27062	60.71	0.27305	60.704	0.27355	60.698	0.27439	60.692	0.27564	60.687	0.27662	60.681	0.27798	60.676	0.27912	60.673	0.28033	60.668	0.28165
60.913	0.20348	60.772	0.2802	60.752	0.27573	60.743	0.2738	60.735	0.27225	60.726	0.27037	60.719	0.27068	60.71	0.27311	60.704	0.27361	60.698	0.27444	60.692	0.27569	60.687	0.27667	60.681	0.27803	60.676	0.27916	60.673	0.28038	60.668	0.2817
60.913	0.20357	60.772	0.28026	60.752	0.27578	60.743	0.27384	60.735	0.27231	60.727	0.27044	60.719	0.27074	60.71	0.27316	60.704	0.27366	60.698	0.27449	60.692	0.27573	60.687	0.27672	60.681	0.27807	60.677	0.27921	60.673	0.28042	60.668	0.28174
60.913	0.20366	60.772	0.28031	60.753	0.27582	60.743	0.27389	60.735	0.27236	60.727	0.2705	60.719	0.2708	60.71	0.27322	60.704	0.27371	60.698	0.27454	60.692	0.27578	60.687	0.27676	60.682	0.2781	60.677	0.27925	60.673	0.28047	60.669	0.28178
60.914	0.20374	60.772	0.28037	60.753	0.27586	60.743	0.27393	60.735	0.27241	60.727	0.27056	60.72	0.27086	60.711	0.27328	60.704	0.27376	60.698	0.27459	60.692	0.27583	60.687	0.2768	60.682	0.27814	60.677	0.2793	60.673	0.28051	60.669	0.28183
60.914	0.20383	60.772	0.28043	60.753	0.2759	60.744	0.27398	60.735	0.27246	60.727	0.27062	60.72	0.27092	60.711	0.27334	60.704	0.27381	60.699	0.27464	60.692	0.27588	60.688	0.27685	60.682	0.27818	60.677	0.27935	60.674	0.28056	60.669	0.28187
60.914	0.20392	60.773	0.28048	60.753	0.27594	60.744	0.27402	60.735	0.27251	60.727	0.27069	60.72	0.27098	60.711	0.27339	60.705	0.27386	60.699	0.27469	60.692	0.27592	60.688	0.27689	60.682	0.27822	60.677	0.27939	60.674	0.2806	60.669	0.28192
60.914	0.204	60.773	0.28054	60.753	0.27598	60.744	0.27406	60.736	0.27256	60.727	0.27075	60.72	0.27104	60.711	0.27345	60.705	0.27391	60.699	0.27474	60.693	0.27597	60.688	0.27693	60.682	0.27826	60.677	0.27944	60.674	0.28065	60.669	0.28196
60.914	0.20409	60.773	0.28059	60.753	0.27602	60.744	0.27411	60.736	0.27261	60.728	0.27081	60.72	0.2711	60.711	0.2735	60.705	0.27396	60.699	0.27479	60.693	0.27602	60.688	0.27697	60.682	0.2783	60.677	0.27949	60.674	0.28069	60.669	0.282
60.914	0.20418	60.773	0.28065	60.753	0.27607	60.744	0.27415	60.736	0.27266	60.728	0.27086	60.72	0.27115	60.711	0.27355	60.705	0.27401	60.699	0.27484	60.693	0.27606	60.688	0.27701	60.682	0.27834	60.678	0.27953	60.674	0.28074	60.669	0.28204
60.914	0.20426	60.773	0.2807	60.754	0.27611	60.744	0.27419	60.736	0.27271	60.728	0.27092	60.72	0.27121	60.712	0.27361	60.705	0.27406	60.699	0.27488	60.693	0.27611	60.688	0.27705	60.683	0.27838	60.678	0.27958	60.674	0.28078	60.67	0.28208
60.915	0.20435	60.773	0.28076	60.754	0.27615	60.744	0.27423	60.736	0.27276	60.728	0.27098	60.721	0.27127	60.712	0.27366	60.705	0.27411	60.699	0.27493	60.693	0.27615	60.688	0.27709	60.683	0.27843	60.678	0.27963	60.674	0.28083	60.67	0.28213
60.915	0.20443	60.773	0.28081	60.754	0.27619	60.745	0.27428	60.736	0.27281	60.728	0.27104	60.721	0.27132	60.712	0.27371	60.705	0.27415	60.7	0.27498	60.693	0.27619	60.689	0.27713	60.683	0.27847	60.678	0.27968	60.675	0.28087	60.67	0.28217
60.915	0.20452	60.774	0.28087	60.754	0.27623	60.745	0.27432	60.736	0.27286	60.728	0.27109	60.721	0.27138	60.712	0.27377	60.706	0.2742	60.7	0.27503	60.693	0.27624	60.689	0.27717	60.683	0.27851	60.678	0.27972	60.675	0.28092	60.67	0.2822
60.915	0.2046	60.774	0.28092	60.754	0.27627	60.745	0.27436	60.737	0.27291	60.728	0.27115	60.721	0.27143	60.712	0.27382	60.706	0.27425	60.7	0.27507	60.694	0.27628	60.689	0.27721	60.683	0.27856	60.678	0.27977	60.675	0.28096	60.67	0.28224
60.915	0.20469	60.774	0.28098	60.754	0.2763	60.745	0.2744	60.737	0.27295	60.729	0.2712	60.721	0.27149	60.712	0.27387	60.706	0.2743	60.7	0.27512	60.694	0.27632	60.689	0.27725	60.683	0.2786	60.679	0.27982	60.675	0.28101	60.67	0.28228
60.915	0.20477	60.774	0.28103	60.754	0.27634	60.745	0.27444	60.737	0.273	60.729	0.27126	60.721	0.27154	60.712	0.27392	60.706	0.27435	60.7	0.27516	60.694	0.27636	60.689	0.27729	60.684	0.27865	60.679	0.27986	60.675	0.28105	60.67	0.28232
60.915	0.20485	60.774	0.28109	60.755	0.27638	60.745	0.27448	60.737	0.27305	60.729	0.27131	60.721	0.27159	60.713	0.27397	60.706	0.27439	60.7	0.27521	60.694	0.2764	60.689	0.27733	60.684	0.27869	60.679	0.27991	60.675	0.28109	60.671	0.28235
60.915	0.20494	60.774	0.28114	60.755	0.27642	60.745	0.27451	60.737	0.2731	60.729	0.27137	60.722	0.27164	60.713	0.27402	60.706	0.27444	60.701	0.27525	60.694	0.27644	60.689	0.27738	60.684	0.27874	60.679	0.27996	60.675	0.28113	60.671	0.28239
60.916	0.20502	60.774	0.28119	60.755	0.27645	60.746	0.27455	60.737	0.27314	60.729	0.27142	60.722	0.27169	60.713	0.27407	60.707	0.27449	60.701	0.2753	60.694	0.27648	60.69	0.27742	60.684	0.27879	60.679	0.28	60.676	0.28117	60.671	0.28243
60.916	0.2051	60.775	0.28125	60.755	0.27649	60.746	0.27459	60.737	0.27319	60.729	0.27147	60.722	0.27174	60.713	0.27411	60.707	0.27453	60.701	0.27534	60.694	0.27651	60.69	0.27746	60.684	0.27883	60.679	0.28005	60.676	0.28121	60.671	0.28247
60.916	0.20518	60.775	0.2813	60.755	0.27652	60.746	0.27462	60.738	0.27324	60.729	0.27152	60.722	0.27179	60.713	0.27416	60.707	0.27458	60.701	0.27538	60.695	0.27655	60.69	0.27751	60.684	0.27888	60.679	0.28009	60.676	0.28125	60.671	0.2825
60.916	0.20527	60.775	0.28136	60.755	0.27655	60.746	0.27466	60.738	0.27328	60.73	0.27158	60.722	0.27184	60.713	0.27421	60.707	0.27462	60.701	0.27543	60.695	0.27659	60.69	0.27755	60.684	0.27892	60.68	0.28013	60.676	0.28128	60.671	0.28254
60.916	0.20535	60.775	0.28141	60.755	0.27658	60.746	0.2747	60.738	0.27333	60.73	0.27163	60.722	0.27189	60.713	0.27425	60.707	0.27467	60.701	0.27547	60.695	0.27663	60.69	0.2776	60.685	0.27897	60.68	0.28018	60.676	0.28132	60.672	0.28258
60.916	0.20543	60.775	0.28146	60.756	0.27662	60.746	0.27473	60.738	0.27338	60.73	0.27168	60.722	0.27194	60.714	0.2743	60.707	0.27471	60.701	0.27551	60.695	0.27667	60.69	0.27764	60.685	0.27901	60.68	0.28022	60.676	0.28136	60.672	0.28263
60.916	0.20551	60.775	0.28152	60.756	0.27665	60.746	0.27477	60.738	0.27342	60.73	0.27173	60.723	0.27199	60.714	0.27434	60.707	0.27476	60.702	0.27554	60.695	0.27672	60.69	0.27769	60.685	0.27906	60.68	0.28026	60.677	0.2814	60.672	0.28267
60.917	0.20559	60.775	0.28157	60.756	0.27668	60.747	0.27481	60.738	0.27347	60.73	0.27178	60.723	0.27203	60.714	0.27439	60.708	0.2748	60.702	0.27558	60.695	0.27676	60.691	0.27773	60.685	0.2791	60.68	0.2803	60.677	0.28145	60.672	0.28271
60.917	0.20567	60.776	0.28163	60.756	0.27671	60.747	0.27484	60.738	0.27351	60.73	0.27183	60.723	0.27208	60.714	0.27443	60.708	0.27484	60.702	0.27562	60.696	0.2768	60.691	0.27778	60.685	0.27914	60.68	0.28034	60.677	0.28149	60.672	0.28275
60.917	0.20575	60.776	0.28168	60.756	0.27673	60.747	0.27488	60.739	0.27356	60.73	0.27187	60.723	0.27212	60.714	0.27448	60.708	0.27488	60.702	0.27566	60.696	0.27684	60.691	0.27782	60.685	0.27918	60.68	0.28039	60.677	0.28153	60.672	0.28279
60.917	0.20583	60.776	0.28174	60.756	0.27676	60.747	0.27491	60.739	0.2736	60.731	0.27192	60.723	0.27217	60.714	0.27452	60.708	0.27492	60.702	0.2757	60.696	0.27689	60.691	0.27787	60.685	0.27922	60.681	0.28044	60.677	0.28158	60.672	0.28283
60.917	0.20591	60.776	0.28179	60.756	0.27679	60.747	0.27495	60.739	0.27365	60.731	0.27197	60.723	0.27221	60.714	0.27456	60.708	0.27496	60.702	0.27573	60.696	0.27693	60.691	0.27791	60.686	0.27926	60.681	0.28048	60.677	0.28162	60.673	0.28288
60.917	0.20599	60.776	0.28184	60.757	0.27681	60.747	0.27498	60.739	0.27369	60.731	0.27201	60.724	0.27226	60.715	0.2746	60.708	0.275	60.702	0.27577	60.696	0.27697	60.691	0.27795	60.686	0.27931	60.681	0.28053	60.677	0.28166	60.673	0.28292
60.917	0.20607	60.776	0.2819	60.757	0.27684	60.748	0.27502	60.739	0.27373	60.731	0.27206	60.724	0.2723	60.715	0.27464	60.708	0.27504	60.703	0.27582	60.696	0.27702	60.692	0.278	60.686	0.27935	60.681	0.28058	60.678	0.28171	60.673	0.28296
60.918	0.20614	60.776	0.28195	60.757	0.27686	60.748	0.27505	60.739	0.27378	60.731	0.27211	60.724	0.27234	60.715	0.27468	60.709	0.27508	60.703	0.27586	60.696	0.27706	60.692	0.27804	60.686	0.2794	60.681	0.28063	60.678	0.28175	60.673	0.283
60.918	0.20622	60.776	0.282	60.757	0.27689	60.748	0.27508	60.74	0.27382	60.731	0.27215	60.724	0.27238	60.715	0.27472	60.709	0.27511	60.703	0.2759	60.697	0.2771	60.692	0.27808	60.686	0.27945	60.681	0.28068	60.678	0.2818	60.673	0.28304
60.918	0.20777	60.777	0.28206	60.757	0.27691	60.748	0.27512	60.74	0.27387	60.732	0.2722	60.724	0.27243	60.715	0.27476	60.709	0.27515	60.703	0.27594	60.697	0.27714	60.692	0.27813	60.686	0.27949	60.681	0.28072	60.678	0.28184	60.673	0.28308
60.918	0.20973	60.777	0.28211	60.757	0.27693	60.748	0.27515	60.74	0.27391	60.732	0.27224	60.724	0.27247	60.715	0.2748	60.709	0.27519	60.703	0.27598	60.697	0.27719	60.692	0.27817	60.686	0.27954	60.682	0.28077	60.678	0.28189	60.673	0.28312
60.918	0.21159	60.777	0.28217	60.757	0.27695	60.748	0.27518	60.74	0.27395	60.732	0.27229	60.724	0.27251	60.716	0.27483	60.709	0.27522	60.703	0.27602	60.697	0.27723	60.692	0.27822	60.687	0.27959	60.682	0.28082	60.678	0.28193	60.674	0.28316
60.918	0.21335	60.777	0.28222	60.758	0.27697	60.748	0.27521	60.74	0.27399	60.732	0.27233	60.725	0.27255	60.716	0.27487	60.709	0.27526	60.703	0.27607	60.697	0.27727	60.692	0.27826	60.687	0.27964	60.682	0.28087	60.678	0.28198	60.674	0.2832
60.918	0.21501	60.777	0.28227	60.758	0.27699	60.749	0.27524	60.74	0.27404	60.732	0.27237	60.725	0.27259	60.716	0.2749	60.71	0.2753	60.704	0.27611	60.697	0.27731	60.693	0.27831	60.687	0.27969	60.682	0.28092	60.679	0.28202	60.674	0.28324
60.918	0.21656	60.777	0.28233	60.758	0.277	60.749	0.27527	60.74	0.27408	60.732	0.27241	60.725	0.27262	60.716	0.27494	60.71	0.27534	60.704	0.27615	60.697	0.27735	60.693	0.27836	60.687	0.27974	60.682	0.28097	60.679	0.28206	60.674	0.28328
60.919	0.218	60.777	0.28238	60.758	0.27702	60.749	0.2753	60.741	0.27412	60.732	0.27246	60.725	0.27266	60.716	0.27497	60.71	0.27538	60.704	0.27619	60.698	0.27739	60.693	0.27841	60.687	0.27979	60.682	0.28102	60.679	0.28211	60.674	0.28332
60.919	0.21934	60.778	0.28244	60.758	0.27704	60.749	0.27534	60.741	0.27416	60.733	0.2725	60.725	0.2727	60.716	0.275	60.71	0.27542	60.704	0.27623	60.698	0.27744	60.693	0.27846	60.687	0.27984	60.682	0.28107	60.679	0.28215	60.674	0.28336
60.919	0.22058	60.778	0.28249	60.758	0.27705	60.749	0.27537	60.741	0.2742	60.733	0.27254	60.725	0.27273	60.716	0.27504	60.71	0.27546	60.704	0.27628	60.698	0.27749	60.693	0.27852	60.687	0.27989	60.683	0.28111	60.679	0.28219	60.674	0.2834
60.919	0.22171	60.778	0.28254	60.759	0.27706	60.749	0.2754	60.741	0.27424	60.733	0.27258	60.725	0.27277	60.717	0.27507	60.71	0.2755	60.704	0.27632	60.698	0.27754	60.693	0.27857	60.688	0.27995	60.683	0.28116	60.679	0.28223	60.675	0.28344
60.919	0.22274	60.778	0.28259	60.759	0.27708	60.749	0.27543	60.741	0.27428	60.733	0.27261	60.726	0.2728	60.717	0.27511	60.71	0.27554	60.705	0.27636	60.698	0.27759	60.693	0.27862	60.688	0.28	60.683	0.28121	60.679	0.28227	60.675	0.28348
60.919	0.22366	60.778	0.28264	60.759	0.27709	60.75	0.27546	60.741	0.27432	60.733	0.27265	60.726	0.27283	60.717	0.27514	60.711	0.27558	60.705	0.2764	60.698	0.27764	60.694	0.27867	60.688	0.28005	60.683	0.28125	60.68	0.28232	60.675	0.28351
60.919	0.22449	60.778	0.2827	60.759	0.2771	60.75	0.27548	60.741	0.27436	60.733	0.27269	60.726	0.27287	60.717	0.27518	60.711	0.27562	60.705	0.27644	60.699	0.27769	60.694	0.27873	60.688	0.2801	60.683	0.2813	60.68	0.28236	60.675	0.28355
60.92	0.22521	60.778	0.28275	60.759	0.27711	60.75	0.27551	60.742	0.27439	60.733	0.27273	60.726	0.2729	60.717	0.27522	60.711	0.27566	60.705	0.27649	60.699	0.27774	60.694	0.27878	60.688	0.28015	60.683	0.28134	60.68	0.2824	60.675	0.28359
60.92	0.22584	60.779	0.2828	60.759	0.27712	60.75	0.27554	60.742	0.27443	60.734	0.27276	60.726	0.27293	60.717	0.27526	60.711	0.2757	60.705	0.27653	60.699	0.27779	60.694	0.27883	60.688	0.2802	60.683	0.28139	60.68	0.28244	60.675	0.28363
60.92	0.22638	60.779	0.28285	60.759	0.27713	60.75	0.27557	60.742	0.27447	60.734	0.2728	60.726	0.27296	60.717	0.2753	60.711	0.27574	60.705	0.27658	60.699	0.27784	60.694	0.27888	60.689	0.28025	60.684	0.28143	60.68	0.28248	60.675	0.28367
60.92	0.22683	60.779	0.2829	60.76	0.27714	60.75	0.2756	60.742	0.2745	60.734	0.27283	60.727	0.27299	60.718	0.27533	60.711	0.27578	60.705	0.27663	60.699	0.2779	60.694	0.27894	60.689	0.2803	60.684	0.28148	60.68	0.28252	60.676	0.28371
60.92	0.22718	60.779	0.28295	60.76	0.27715	60.75	0.27562	60.742	0.27453	60.734	0.27286	60.727	0.27302	60.718	0.27537	60.711	0.27582	60.706	0.27668	60.699	0.27795	60.694	0.27899	60.689	0.28034	60.684	0.28153	60.68	0.28257	60.676	0.28375
60.92	0.22746	60.779	0.28299	60.76	0.27716	60.751	0.27565	60.742	0.27457	60.734	0.2729	60.727	0.27306	60.718	0.27541	60.712	0.27586	60.706	0.27673	60.699	0.278	60.695	0.27904	60.689	0.28039	60.684	0.28157	60.681	0.28261	60.676	0.2838
60.92	0.22764	60.779	0.28304	60.76	0.27716	60.751	0.27567	60.743	0.2746	60.734	0.27293	60.727	0.27309	60.718	0.27545	60.712	0.27591	60.706	0.27679	60.7	0.27806	60.695	0.27909	60.689	0.28044	60.684	0.28162	60.681	0.28265	60.676	0.28384
60.921	0.22775	60.779	0.28309	60.76	0.27717	60.751	0.2757	60.743	0.27463	60.735	0.27296	60.727	0.27313	60.718	0.27548	60.712	0.27596	60.706	0.27684	60.7	0.27811	60.695	0.27914	60.689	0.28049	60.684	0.28167	60.681	0.2827	60.676	0.28388
60.921	0.22777	60.78	0.28314	60.76	0.27718	60.751	0.27572	60.743	0.27466	60.735	0.27298	60.727	0.27317	60.718	0.27552	60.712	0.27601	60.706	0.27689	60.7	0.27816	60.695	0.27919	60.689	0.28054	60.685	0.28172	60.681	0.28274	60.676	0.28392
60.921	0.22771	60.78	0.28319	60.76	0.27718	60.751	0.27575	60.743	0.27469	60.735	0.27301	60.727	0.2732	60.719	0.27556	60.712	0.27606	60.706	0.27695	60.7	0.27822	60.695	0.27924	60.69	0.28059	60.685	0.28176	60.681	0.28278	60.676	0.28396
60.921	0.22758	60.78	0.28324	60.761	0.27719	60.751	0.27577	60.743	0.27472	60.735	0.27304	60.728	0.27324	60.719	0.27559	60.712	0.27611	60.706	0.277	60.7	0.27827	60.695	0.27929	60.69	0.28064	60.685	0.28181	60.681	0.28283	60.677	0.284
60.921	0.22739	60.78	0.28329	60.761	0.27719	60.752	0.2758	60.743	0.27476	60.735	0.27308	60.728	0.27328	60.719	0.27563	60.712	0.27616	60.707	0.27706	60.7	0.27832	60.695	0.27934	60.69	0.28069	60.685	0.28186	60.681	0.28287	60.677	0.28404
60.921	0.22713	60.78	0.28334	60.761	0.2772	60.752	0.27583	60.743	0.27479	60.735	0.27311	60.728	0.27332	60.719	0.27567	60.713	0.27621	60.707	0.27711	60.7	0.27838	60.696	0.2794	60.69	0.28074	60.685	0.28191	60.682	0.28292	60.677	0.28408
60.921	0.22679	60.78	0.28339	60.761	0.2772	60.752	0.27585	60.744	0.27482	60.735	0.27314	60.728	0.27335	60.719	0.27572	60.713	0.27627	60.707	0.27717	60.701	0.27843	60.696	0.27945	60.69	0.28079	60.685	0.28196	60.682	0.28296	60.677	0.28412
60.921	0.22636	60.78	0.28344	60.761	0.2772	60.752	0.27588	60.744	0.27486	60.736	0.27318	60.728	0.27339	60.719	0.27576	60.713	0.27632	60.707	0.27722	60.701	0.27848	60.696	0.2795	60.69	0.28084	60.685	0.28201	60.682	0.283	60.677	0.28416
60.922	0.22583	60.781	0.28349	60.761	0.27721	60.752	0.27591	60.744	0.27489	60.736	0.27321	60.728	0.27343	60.719	0.27581	60.713	0.27638	60.707	0.27728	60.701	0.27853	60.696	0.27956	60.69	0.28089	60.686	0.28205	60.682	0.28305	60.677	0.2842
60.922	0.2252	60.781	0.28355	60.761	0.27721	60.752	0.27594	60.744	0.27493	60.736	0.27325	60.728	0.27346	60.72	0.27586	60.713	0.27643	60.707	0.27733	60.701	0.27858	60.696	0.27961	60.691	0.28095	60.686	0.2821	60.682	0.28309	60.678	0.28424
60.922	0.22446	60.781	0.2836	60.762	0.27722	60.752	0.27597	60.744	0.27497	60.736	0.27328	60.729	0.2735	60.72	0.27591	60.713	0.27649	60.707	0.27739	60.701	0.27864	60.696	0.27967	60.691	0.281	60.686	0.28215	60.682	0.28313	60.678	0.28427
60.922	0.22361	60.781	0.28365	60.762	0.27723	60.753	0.276	60.744	0.27501	60.736	0.27332	60.729	0.27354	60.72	0.27596	60.714	0.27654	60.708	0.27744	60.701	0.27869	60.696	0.27972	60.691	0.28105	60.686	0.2822	60.683	0.28317	60.678	0.28431
60.922	0.22263	60.781	0.28371	60.762	0.27724	60.753	0.27603	60.744	0.27504	60.736	0.27336	60.729	0.27358	60.72	0.27601	60.714	0.2766	60.708	0.27749	60.701	0.27875	60.697	0.27978	60.691	0.2811	60.686	0.28224	60.683	0.28321	60.678	0.28435
60.922	0.22152	60.781	0.28376	60.762	0.27725	60.753	0.27606	60.745	0.27508	60.736	0.27339	60.729	0.27362	60.72	0.27606	60.714	0.27665	60.708	0.27755	60.702	0.2788	60.697	0.27984	60.691	0.28115	60.686	0.28229	60.683	0.28326	60.678	0.28439
60.922	0.22027	60.781	0.28382	60.762	0.27726	60.753	0.27609	60.745	0.27512	60.737	0.27343	60.729	0.27367	60.72	0.27612	60.714	0.27671	60.708	0.2776	60.702	0.27886	60.697	0.27989	60.691	0.2812	60.686	0.28233	60.683	0.2833	60.678	0.28442
60.923	0.21889	60.782	0.28387	60.762	0.27727	60.753	0.27612	60.745	0.27516	60.737	0.27347	60.729	0.27372	60.72	0.27617	60.714	0.27676	60.708	0.27766	60.702	0.27892	60.697	0.27995	60.691	0.28125	60.687	0.28238	60.683	0.28333	60.678	0.28446
60.923	0.21735	60.782	0.28393	60.763	0.27729	60.753	0.27615	60.745	0.27519	60.737	0.2735	60.729	0.27376	60.721	0.27622	60.714	0.27682	60.708	0.27771	60.702	0.27897	60.697	0.28	60.692	0.2813	60.687	0.28242	60.683	0.28337	60.679	0.28449
60.923	0.21566	60.782	0.28399	60.763	0.2773	60.753	0.27618	60.745	0.27523	60.737	0.27354	60.73	0.27381	60.721	0.27628	60.714	0.27687	60.708	0.27777	60.702	0.27903	60.697	0.28006	60.692	0.28135	60.687	0.28247	60.683	0.28341	60.679	0.28453
60.923	0.21382	60.782	0.28404	60.763	0.27732	60.754	0.2762	60.745	0.27527	60.737	0.27358	60.73	0.27387	60.721	0.27633	60.715	0.27693	60.709	0.27782	60.702	0.27909	60.698	0.28011	60.692	0.2814	60.687	0.28251	60.684	0.28345	60.679	0.28456
60.923	0.21183	60.782	0.2841	60.763	0.27734	60.754	0.27623	60.745	0.27531	60.737	0.27362	60.73	0.27392	60.721	0.27639	60.715	0.27698	60.709	0.27788	60.702	0.27915	60.698	0.28016	60.692	0.28145	60.687	0.28255	60.684	0.28349	60.679	0.2846
60.923	0.20969	60.782	0.28416	60.763	0.27735	60.754	0.27626	60.746	0.27534	60.737	0.27367	60.73	0.27397	60.721	0.27644	60.715	0.27704	60.709	0.27794	60.703	0.2792	60.698	0.28022	60.692	0.2815	60.687	0.28259	60.684	0.28353	60.679	0.28463
60.923	0.20911	60.782	0.28422	60.763	0.27737	60.754	0.27629	60.746	0.27538	60.738	0.27371	60.73	0.27403	60.721	0.2765	60.715	0.27709	60.709	0.278	60.703	0.27926	60.698	0.28027	60.692	0.28154	60.687	0.28264	60.684	0.28356	60.679	0.28467
60.924	0.20917	60.782	0.28428	60.763	0.2774	60.754	0.27631	60.746	0.27542	60.738	0.27376	60.73	0.27408	60.721	0.27655	60.715	0.27715	60.709	0.27806	60.703	0.27932	60.698	0.28032	60.692	0.28159	60.688	0.28268	60.684	0.2836	60.679	0.2847
60.924	0.20923	60.783	0.28434	60.764	0.27742	60.754	0.27634	60.746	0.27546	60.738	0.27381	60.731	0.27413	60.722	0.27661	60.715	0.27721	60.709	0.27812	60.703	0.27937	60.698	0.28037	60.693	0.28163	60.688	0.28272	60.684	0.28364	60.68	0.28474
60.924	0.20929	60.783	0.2844	60.764	0.27744	60.754	0.27636	60.746	0.2755	60.738	0.27386	60.731	0.27419	60.722	0.27666	60.715	0.27727	60.709	0.27817	60.703	0.27943	60.698	0.28042	60.693	0.28168	60.688	0.28276	60.684	0.28368	60.68	0.28477
60.924	0.20935	60.783	0.28446	60.764	0.27747	60.755	0.27639	60.746	0.27554	60.738	0.27391	60.731	0.27424	60.722	0.27671	60.716	0.27733	60.71	0.27823	60.703	0.27949	60.699	0.28047	60.693	0.28172	60.688	0.28281	60.685	0.28371	60.68	0.28481
60.924	0.20941	60.783	0.28452	60.764	0.27749	60.755	0.27642	60.746	0.27559	60.738	0.27397	60.731	0.2743	60.722	0.27677	60.716	0.27739	60.71	0.27829	60.703	0.27954	60.699	0.28052	60.693	0.28177	60.688	0.28285	60.685	0.28375	60.68	0.28484
60.924	0.20947	60.783	0.28458	60.764	0.27752	60.755	0.27645	60.747	0.27563	60.738	0.27402	60.731	0.27435	60.722	0.27682	60.716	0.27744	60.71	0.27835	60.704	0.2796	60.699	0.28057	60.693	0.28181	60.688	0.28289	60.685	0.28379	60.68	0.28488
60.924	0.20953	60.783	0.28464	60.764	0.27755	60.755	0.27648	60.747	0.27568	60.739	0.27407	60.731	0.27441	60.722	0.27688	60.716	0.2775	60.71	0.27841	60.704	0.27965	60.699	0.28062	60.693	0.28186	60.688	0.28293	60.685	0.28383	60.68	0.28491
60.924	0.20959	60.783	0.2847	60.764	0.27757	60.755	0.27652	60.747	0.27572	60.739	0.27413	60.731	0.27446	60.722	0.27694	60.716	0.27756	60.71	0.27847	60.704	0.2797	60.699	0.28067	60.693	0.28191	60.689	0.28297	60.685	0.28387	60.68	0.28494
60.925	0.20965	60.784	0.28477	60.765	0.2776	60.755	0.27655	60.747	0.27577	60.739	0.27418	60.732	0.27452	60.723	0.277	60.716	0.27762	60.71	0.27852	60.704	0.27976	60.699	0.28072	60.694	0.28195	60.689	0.28302	60.685	0.2839	60.681	0.28498
60.925	0.20971	60.784	0.28483	60.765	0.27763	60.755	0.27659	60.747	0.27582	60.739	0.27423	60.732	0.27457	60.723	0.27705	60.716	0.27768	60.71	0.27858	60.704	0.27981	60.699	0.28076	60.694	0.282	60.689	0.28306	60.685	0.28394	60.681	0.28501
60.925	0.20977	60.784	0.28489	60.765	0.27766	60.756	0.27663	60.747	0.27587	60.739	0.27429	60.732	0.27462	60.723	0.27711	60.717	0.27774	60.711	0.27863	60.704	0.27986	60.7	0.28081	60.694	0.28204	60.689	0.2831	60.686	0.28398	60.681	0.28505
60.925	0.20983	60.784	0.28496	60.765	0.27769	60.756	0.27666	60.748	0.27592	60.739	0.27434	60.732	0.27468	60.723	0.27717	60.717	0.2778	60.711	0.27869	60.704	0.27991	60.7	0.28086	60.694	0.28209	60.689	0.28314	60.686	0.28401	60.681	0.28508
60.925	0.20989	60.784	0.28502	60.765	0.27772	60.756	0.2767	60.748	0.27597	60.74	0.2744	60.732	0.27473	60.723	0.27723	60.717	0.27786	60.711	0.27875	60.705	0.27996	60.7	0.28091	60.694	0.28213	60.689	0.28318	60.686	0.28405	60.681	0.28512
60.925	0.20994	60.784	0.28508	60.765	0.27775	60.756	0.27674	60.748	0.27602	60.74	0.27445	60.732	0.27479	60.723	0.27729	60.717	0.27792	60.711	0.2788	60.705	0.28002	60.7	0.28096	60.694	0.28218	60.689	0.28322	60.686	0.28409	60.681	0.28515
60.925	0.21	60.784	0.28515	60.765	0.27778	60.756	0.27678	60.748	0.27608	60.74	0.2745	60.732	0.27485	60.723	0.27735	60.717	0.27797	60.711	0.27885	60.705	0.28007	60.7	0.28101	60.694	0.28222	60.69	0.28326	60.686	0.28413	60.681	0.28519
60.926	0.21006	60.785	0.28521	60.766	0.27782	60.756	0.27682	60.748	0.27613	60.74	0.27456	60.733	0.27491	60.724	0.27741	60.717	0.27803	60.711	0.27891	60.705	0.28012	60.7	0.28105	60.695	0.28227	60.69	0.2833	60.686	0.28416	60.682	0.28522
60.926	0.21012	60.785	0.28528	60.766	0.27785	60.756	0.27686	60.748	0.27618	60.74	0.27461	60.733	0.27497	60.724	0.27747	60.717	0.27809	60.711	0.27896	60.705	0.28017	60.7	0.2811	60.695	0.28231	60.69	0.28334	60.686	0.2842	60.682	0.28525
60.926	0.21132	60.785	0.28534	60.766	0.27788	60.757	0.27691	60.748	0.27624	60.74	0.27466	60.733	0.27502	60.724	0.27752	60.718	0.27814	60.712	0.27901	60.705	0.28022	60.701	0.28115	60.695	0.28235	60.69	0.28338	60.687	0.28423	60.682	0.28529
60.926	0.21264	60.785	0.28541	60.766	0.27792	60.757	0.27695	60.749	0.27629	60.74	0.27472	60.733	0.27508	60.724	0.27758	60.718	0.2782	60.712	0.27907	60.705	0.28027	60.701	0.2812	60.695	0.2824	60.69	0.28342	60.687	0.28427	60.682	0.28532
60.926	0.21389	60.785	0.28547	60.766	0.27795	60.757	0.27699	60.749	0.27634	60.741	0.27477	60.733	0.27514	60.724	0.27764	60.718	0.27825	60.712	0.27912	60.706	0.28032	60.701	0.28124	60.695	0.28244	60.69	0.28346	60.687	0.28431	60.682	0.28535
60.926	0.21507	60.785	0.28554	60.766	0.27799	60.757	0.27703	60.749	0.2764	60.741	0.27483	60.733	0.2752	60.724	0.2777	60.718	0.27831	60.712	0.27917	60.706	0.28037	60.701	0.28129	60.695	0.28248	60.69	0.2835	60.687	0.28434	60.682	0.28538
60.926	0.21616	60.785	0.2856	60.766	0.27802	60.757	0.27708	60.749	0.27645	60.741	0.27489	60.733	0.27526	60.724	0.27776	60.718	0.27836	60.712	0.27923	60.706	0.28042	60.701	0.28134	60.695	0.28253	60.691	0.28354	60.687	0.28438	60.682	0.28542
60.927	0.21717	60.786	0.28567	60.767	0.27806	60.757	0.27712	60.749	0.2765	60.741	0.27494	60.734	0.27532	60.725	0.27781	60.718	0.27841	60.712	0.27928	60.706	0.28048	60.701	0.28138	60.696	0.28257	60.691	0.28358	60.687	0.28441	60.683	0.28545
60.927	0.21808	60.786	0.28573	60.767	0.2781	60.757	0.27716	60.749	0.27655	60.741	0.275	60.734	0.27538	60.725	0.27787	60.718	0.27847	60.712	0.27933	60.706	0.28052	60.701	0.28143	60.696	0.28261	60.691	0.28361	60.687	0.28445	60.683	0.28548
60.927	0.21888	60.786	0.2858	60.767	0.27814	60.758	0.27721	60.749	0.27661	60.741	0.27506	60.734	0.27544	60.725	0.27792	60.719	0.27852	60.713	0.27939	60.706	0.28057	60.702	0.28147	60.696	0.28265	60.691	0.28365	60.688	0.28448	60.683	0.28551
60.927	0.21957	60.786	0.28586	60.767	0.27818	60.758	0.27725	60.749	0.27666	60.741	0.27512	60.734	0.2755	60.725	0.27798	60.719	0.27858	60.713	0.27944	60.706	0.28062	60.702	0.28152	60.696	0.28269	60.691	0.28369	60.688	0.28452	60.683	0.28554
60.927	0.22014	60.786	0.28593	60.767	0.27823	60.758	0.2773	60.75	0.27671	60.742	0.27518	60.734	0.27556	60.725	0.27803	60.719	0.27863	60.713	0.27949	60.707	0.28067	60.702	0.28156	60.696	0.28273	60.691	0.28373	60.688	0.28455	60.683	0.28557
60.927	0.22059	60.786	0.286	60.767	0.27827	60.758	0.27735	60.75	0.27676	60.742	0.27524	60.734	0.27561	60.725	0.27809	60.719	0.27869	60.713	0.27954	60.707	0.28072	60.702	0.28161	60.696	0.28277	60.691	0.28376	60.688	0.28458	60.683	0.2856
60.927	0.22091	60.786	0.28606	60.767	0.27832	60.758	0.27739	60.75	0.27681	60.742	0.2753	60.734	0.27567	60.725	0.27814	60.719	0.27874	60.713	0.2796	60.707	0.28077	60.702	0.28165	60.696	0.28281	60.692	0.2838	60.688	0.28462	60.683	0.28564
60.927	0.22111	60.787	0.28613	60.768	0.27836	60.758	0.27744	60.75	0.27686	60.742	0.27536	60.735	0.27573	60.726	0.27819	60.719	0.27879	60.713	0.27965	60.707	0.28082	60.702	0.28169	60.697	0.28285	60.692	0.28384	60.688	0.28465	60.684	0.28566
60.928	0.22118	60.787	0.28619	60.768	0.27841	60.758	0.27748	60.75	0.27691	60.742	0.27542	60.735	0.27578	60.726	0.27825	60.719	0.27885	60.713	0.2797	60.707	0.28086	60.702	0.28174	60.697	0.28289	60.692	0.28387	60.688	0.28468	60.684	0.28569
60.928	0.22112	60.787	0.28625	60.768	0.27846	60.759	0.27753	60.75	0.27696	60.742	0.27548	60.735	0.27584	60.726	0.2783	60.72	0.2789	60.714	0.27975	60.707	0.28091	60.703	0.28178	60.697	0.28293	60.692	0.28391	60.689	0.28472	60.684	0.28572
60.928	0.22092	60.787	0.28632	60.768	0.27851	60.759	0.27758	60.75	0.27701	60.742	0.27553	60.735	0.2759	60.726	0.27836	60.72	0.27895	60.714	0.2798	60.707	0.28095	60.703	0.28182	60.697	0.28297	60.692	0.28394	60.689	0.28475	60.684	0.28575
60.928	0.22059	60.787	0.28638	60.768	0.27856	60.759	0.27762	60.751	0.27707	60.742	0.27559	60.735	0.27595	60.726	0.27841	60.72	0.27901	60.714	0.27985	60.708	0.281	60.703	0.28186	60.697	0.28301	60.692	0.28398	60.689	0.28478	60.684	0.28578
60.928	0.22012	60.787	0.28645	60.768	0.27861	60.759	0.27767	60.751	0.27712	60.743	0.27565	60.735	0.27601	60.726	0.27847	60.72	0.27906	60.714	0.2799	60.708	0.28105	60.703	0.2819	60.697	0.28304	60.692	0.28401	60.689	0.28481	60.684	0.28581
60.928	0.21952	60.787	0.28651	60.768	0.27867	60.759	0.27772	60.751	0.27717	60.743	0.27571	60.735	0.27606	60.726	0.27852	60.72	0.27911	60.714	0.27995	60.708	0.28109	60.703	0.28194	60.697	0.28308	60.693	0.28405	60.689	0.28484	60.684	0.28583
60.928	0.21878	60.788	0.28657	60.769	0.27872	60.759	0.27777	60.751	0.27722	60.743	0.27576	60.736	0.27612	60.727	0.27858	60.72	0.27917	60.714	0.28	60.708	0.28113	60.703	0.28198	60.698	0.28312	60.693	0.28408	60.689	0.28487	60.685	0.28586
60.929	0.21792	60.788	0.28664	60.769	0.27877	60.759	0.27781	60.751	0.27727	60.743	0.27582	60.736	0.27618	60.727	0.27863	60.72	0.27922	60.714	0.28004	60.708	0.28118	60.703	0.28202	60.698	0.28315	60.693	0.28411	60.689	0.2849	60.685	0.28589
60.929	0.21692	60.788	0.2867	60.769	0.27883	60.76	0.27786	60.751	0.27733	60.743	0.27588	60.736	0.27623	60.727	0.27869	60.721	0.27927	60.715	0.28009	60.708	0.28122	60.704	0.28206	60.698	0.28319	60.693	0.28414	60.69	0.28493	60.685	0.28591
60.929	0.21581	60.788	0.28676	60.769	0.27888	60.76	0.27791	60.751	0.27738	60.743	0.27593	60.736	0.27629	60.727	0.27874	60.721	0.27932	60.715	0.28014	60.708	0.28126	60.704	0.2821	60.698	0.28323	60.693	0.28418	60.69	0.28496	60.685	0.28594
60.929	0.21459	60.788	0.28682	60.769	0.27894	60.76	0.27796	60.752	0.27743	60.743	0.27599	60.736	0.27634	60.727	0.2788	60.721	0.27937	60.715	0.28018	60.709	0.2813	60.704	0.28214	60.698	0.28326	60.693	0.28421	60.69	0.28499	60.685	0.28596
60.929	0.21325	60.788	0.28689	60.769	0.27899	60.76	0.27802	60.752	0.27748	60.744	0.27604	60.736	0.2764	60.727	0.27885	60.721	0.27942	60.715	0.28023	60.709	0.28135	60.704	0.28218	60.698	0.2833	60.693	0.28424	60.69	0.28502	60.685	0.28599
60.929	0.2118	60.788	0.28695	60.769	0.27905	60.76	0.27807	60.752	0.27754	60.744	0.2761	60.736	0.27646	60.727	0.2789	60.721	0.27947	60.715	0.28027	60.709	0.28139	60.704	0.28221	60.698	0.28333	60.694	0.28427	60.69	0.28504	60.685	0.28601
60.929	0.21158	60.788	0.28701	60.77	0.27911	60.76	0.27812	60.752	0.27759	60.744	0.27616	60.737	0.27651	60.728	0.27896	60.721	0.27952	60.715	0.28032	60.709	0.28143	60.704	0.28225	60.699	0.28336	60.694	0.2843	60.69	0.28507	60.686	0.28604
60.93	0.21164	60.789	0.28707	60.77	0.27917	60.76	0.27817	60.752	0.27764	60.744	0.27621	60.737	0.27657	60.728	0.27901	60.721	0.27957	60.715	0.28036	60.709	0.28147	60.704	0.28229	60.699	0.2834	60.694	0.28433	60.69	0.28509	60.686	0.28606
60.93	0.21169	60.789	0.28713	60.77	0.27922	60.761	0.27822	60.752	0.27769	60.744	0.27627	60.737	0.27662	60.728	0.27906	60.722	0.27962	60.716	0.2804	60.709	0.28151	60.705	0.28232	60.699	0.28343	60.694	0.28436	60.691	0.28512	60.686	0.28608
60.93	0.21174	60.789	0.28719	60.77	0.27928	60.761	0.27828	60.752	0.27774	60.744	0.27633	60.737	0.27668	60.728	0.27912	60.722	0.27966	60.716	0.28045	60.709	0.28155	60.705	0.28236	60.699	0.28346	60.694	0.28439	60.691	0.28515	60.686	0.28611
60.93	0.21179	60.789	0.28725	60.77	0.27934	60.761	0.27833	60.753	0.2778	60.744	0.27638	60.737	0.27674	60.728	0.27917	60.722	0.27971	60.716	0.28049	60.71	0.28158	60.705	0.2824	60.699	0.2835	60.694	0.28442	60.691	0.28517	60.686	0.28613
60.93	0.21184	60.789	0.28731	60.77	0.2794	60.761	0.27838	60.753	0.27785	60.745	0.27644	60.737	0.27679	60.728	0.27922	60.722	0.27976	60.716	0.28053	60.71	0.28162	60.705	0.28243	60.699	0.28353	60.694	0.28444	60.691	0.2852	60.686	0.28615
60.93	0.21189	60.789	0.28736	60.77	0.27946	60.761	0.27844	60.753	0.2779	60.745	0.27649	60.737	0.27685	60.728	0.27927	60.722	0.2798	60.716	0.28057	60.71	0.28166	60.705	0.28247	60.699	0.28356	60.695	0.28447	60.691	0.28522	60.686	0.28617
60.93	0.21194	60.789	0.28742	60.77	0.27951	60.761	0.27849	60.753	0.27795	60.745	0.27655	60.737	0.2769	60.729	0.27932	60.722	0.27985	60.716	0.28061	60.71	0.2817	60.705	0.2825	60.7	0.28359	60.695	0.2845	60.691	0.28524	60.687	0.28619
60.931	0.21199	60.79	0.28748	60.771	0.27957	60.761	0.27855	60.753	0.278	60.745	0.27661	60.738	0.27696	60.729	0.27937	60.722	0.27989	60.716	0.28065	60.71	0.28173	60.705	0.28253	60.7	0.28362	60.695	0.28453	60.691	0.28527	60.687	0.28621
60.931	0.21204	60.79	0.28753	60.771	0.27963	60.762	0.2786	60.753	0.27805	60.745	0.27666	60.738	0.27701	60.729	0.27942	60.723	0.27994	60.717	0.28069	60.71	0.28177	60.706	0.28257	60.7	0.28365	60.695	0.28455	60.692	0.28529	60.687	0.28623
60.931	0.21209	60.79	0.28759	60.771	0.27969	60.762	0.27866	60.753	0.2781	60.745	0.27672	60.738	0.27707	60.729	0.27947	60.723	0.27998	60.717	0.28073	60.71	0.2818	60.706	0.2826	60.7	0.28368	60.695	0.28458	60.692	0.28531	60.687	0.28625
60.931	0.21214	60.79	0.28764	60.771	0.27975	60.762	0.27871	60.754	0.27815	60.745	0.27678	60.738	0.27712	60.729	0.27952	60.723	0.28003	60.717	0.28077	60.711	0.28184	60.706	0.28263	60.7	0.28371	60.695	0.2846	60.692	0.28533	60.687	0.28626
60.931	0.21219	60.79	0.2877	60.771	0.2798	60.762	0.27876	60.754	0.2782	60.746	0.27683	60.738	0.27718	60.729	0.27957	60.723	0.28007	60.717	0.28081	60.711	0.28187	60.706	0.28266	60.7	0.28374	60.695	0.28463	60.692	0.28536	60.687	0.28628
60.931	0.21224	60.79	0.28775	60.771	0.27986	60.762	0.27882	60.754	0.27825	60.746	0.27689	60.738	0.27723	60.729	0.27962	60.723	0.28011	60.717	0.28085	60.711	0.28191	60.706	0.2827	60.7	0.28377	60.696	0.28465	60.692	0.28538	60.687	0.2863
60.931	0.21229	60.79	0.2878	60.771	0.27992	60.762	0.27887	60.754	0.2783	60.746	0.27694	60.738	0.27728	60.73	0.27967	60.723	0.28016	60.717	0.28089	60.711	0.28194	60.706	0.28273	60.701	0.28379	60.696	0.28468	60.692	0.2854	60.688	0.28632
60.931	0.21234	60.791	0.28785	60.772	0.27997	60.762	0.27892	60.754	0.27835	60.746	0.277	60.739	0.27734	60.73	0.27971	60.723	0.2802	60.717	0.28092	60.711	0.28198	60.706	0.28276	60.701	0.28382	60.696	0.2847	60.692	0.28542	60.688	0.28633
60.932	0.21239	60.791	0.28791	60.772	0.28003	60.762	0.27897	60.754	0.2784	60.746	0.27705	60.739	0.27739	60.73	0.27976	60.723	0.28024	60.718	0.28096	60.711	0.28201	60.707	0.28279	60.701	0.28385	60.696	0.28472	60.693	0.28544	60.688	0.28635
60.932	0.21244	60.791	0.28796	60.772	0.28009	60.763	0.27903	60.754	0.27845	60.746	0.27711	60.739	0.27744	60.73	0.27981	60.724	0.28028	60.718	0.281	60.711	0.28204	60.707	0.28282	60.701	0.28387	60.696	0.28475	60.693	0.28546	60.688	0.28637
60.932	0.21249	60.791	0.28801	60.772	0.28014	60.763	0.27908	60.755	0.2785	60.746	0.27716	60.739	0.27749	60.73	0.27985	60.724	0.28033	60.718	0.28103	60.712	0.28207	60.707	0.28285	60.701	0.2839	60.696	0.28477	60.693	0.28547	60.688	0.28638
60.932	0.21357	60.791	0.28805	60.772	0.2802	60.763	0.27913	60.755	0.27856	60.747	0.27722	60.739	0.27754	60.73	0.2799	60.724	0.28037	60.718	0.28107	60.712	0.28211	60.707	0.28287	60.701	0.28392	60.696	0.28479	60.693	0.28549	60.688	0.2864
60.932	0.21503	60.791	0.2881	60.772	0.28025	60.763	0.27918	60.755	0.27861	60.747	0.27727	60.739	0.2776	60.73	0.27994	60.724	0.28041	60.718	0.2811	60.712	0.28214	60.707	0.2829	60.701	0.28395	60.697	0.28481	60.693	0.28551	60.688	0.28641
60.932	0.21649	60.791	0.28815	60.772	0.2803	60.763	0.27923	60.755	0.27866	60.747	0.27732	60.739	0.27765	60.731	0.27999	60.724	0.28045	60.718	0.28114	60.712	0.28217	60.707	0.28293	60.702	0.28397	60.697	0.28483	60.693	0.28553	60.689	0.28643
60.932	0.21794	60.792	0.2882	60.773	0.28036	60.763	0.27928	60.755	0.27871	60.747	0.27737	60.74	0.2777	60.731	0.28003	60.724	0.28049	60.718	0.28117	60.712	0.2822	60.707	0.28296	60.702	0.28399	60.697	0.28485	60.693	0.28554	60.689	0.28644
60.933	0.21936	60.792	0.28824	60.773	0.28041	60.763	0.27933	60.755	0.27876	60.747	0.27743	60.74	0.27775	60.731	0.28007	60.724	0.28053	60.719	0.28121	60.712	0.28223	60.708	0.28298	60.702	0.28402	60.697	0.28487	60.694	0.28556	60.689	0.28646
60.933	0.22076	60.792	0.28829	60.773	0.28046	60.764	0.27937	60.755	0.27881	60.747	0.27748	60.74	0.27779	60.731	0.28012	60.725	0.28057	60.719	0.28124	60.712	0.28226	60.708	0.28301	60.702	0.28404	60.697	0.28489	60.694	0.28558	60.689	0.28647
60.933	0.22215	60.792	0.28833	60.773	0.28052	60.764	0.27942	60.755	0.27885	60.747	0.27753	60.74	0.27784	60.731	0.28016	60.725	0.2806	60.719	0.28127	60.713	0.28229	60.708	0.28303	60.702	0.28406	60.697	0.28491	60.694	0.28559	60.689	0.28649
60.933	0.2235	60.792	0.28837	60.773	0.28057	60.764	0.27947	60.756	0.2789	60.748	0.27758	60.74	0.27789	60.731	0.2802	60.725	0.28064	60.719	0.28131	60.713	0.28232	60.708	0.28306	60.702	0.28409	60.697	0.28493	60.694	0.28561	60.689	0.2865
60.933	0.22478	60.792	0.28842	60.773	0.28062	60.764	0.27952	60.756	0.27895	60.748	0.27763	60.74	0.27794	60.731	0.28024	60.725	0.28068	60.719	0.28134	60.713	0.28235	60.708	0.28309	60.702	0.28411	60.698	0.28494	60.694	0.28562	60.689	0.28652
60.933	0.226	60.792	0.28846	60.773	0.28067	60.764	0.27956	60.756	0.279	60.748	0.27768	60.74	0.27799	60.732	0.28028	60.725	0.28072	60.719	0.28137	60.713	0.28237	60.708	0.28311	60.703	0.28413	60.698	0.28496	60.694	0.28564	60.69	0.28653
60.933	0.22713	60.793	0.2885	60.773	0.28072	60.764	0.27961	60.756	0.27904	60.748	0.27773	60.741	0.27804	60.732	0.28033	60.725	0.28076	60.719	0.2814	60.713	0.2824	60.708	0.28313	60.703	0.28415	60.698	0.28498	60.694	0.28566	60.69	0.28655
60.934	0.22817	60.793	0.28854	60.774	0.28077	60.764	0.27966	60.756	0.27909	60.748	0.27777	60.741	0.27808	60.732	0.28037	60.725	0.28079	60.72	0.28143	60.713	0.28243	60.709	0.28316	60.703	0.28417	60.698	0.285	60.695	0.28567	60.69	0.28656
60.934	0.22909	60.793	0.28857	60.774	0.28082	60.765	0.2797	60.756	0.27914	60.748	0.27782	60.741	0.27813	60.732	0.28041	60.726	0.28083	60.72	0.28146	60.713	0.28246	60.709	0.28318	60.703	0.28419	60.698	0.28502	60.695	0.28569	60.69	0.28658
60.934	0.2299	60.793	0.28861	60.774	0.28087	60.765	0.27975	60.756	0.27918	60.748	0.27787	60.741	0.27818	60.732	0.28045	60.726	0.28086	60.72	0.28149	60.714	0.28248	60.709	0.28321	60.703	0.28421	60.698	0.28503	60.695	0.2857	60.69	0.28659
60.934	0.23058	60.793	0.28865	60.774	0.28092	60.765	0.27979	60.757	0.27922	60.749	0.27792	60.741	0.27822	60.732	0.28049	60.726	0.2809	60.72	0.28153	60.714	0.28251	60.709	0.28323	60.703	0.28423	60.698	0.28505	60.695	0.28572	60.69	0.28661
60.934	0.23113	60.793	0.28868	60.774	0.28097	60.765	0.27984	60.757	0.27927	60.749	0.27796	60.741	0.27827	60.732	0.28052	60.726	0.28093	60.72	0.28156	60.714	0.28254	60.709	0.28325	60.703	0.28425	60.699	0.28507	60.695	0.28573	60.69	0.28662
60.934	0.23153	60.793	0.28872	60.774	0.28101	60.765	0.27988	60.757	0.27931	60.749	0.27801	60.741	0.27831	60.732	0.28056	60.726	0.28097	60.72	0.28159	60.714	0.28256	60.709	0.28327	60.704	0.28427	60.699	0.28508	60.695	0.28575	60.691	0.28664
60.934	0.23208	60.794	0.28875	60.774	0.28106	60.765	0.27993	60.757	0.27935	60.749	0.27806	60.742	0.27835	60.733	0.2806	60.726	0.281	60.72	0.28161	60.714	0.28259	60.709	0.28329	60.704	0.28429	60.699	0.2851	60.695	0.28576	60.691	0.28665
60.934	0.23246	60.794	0.28878	60.775	0.28111	60.765	0.27997	60.757	0.2794	60.749	0.2781	60.742	0.2784	60.733	0.28064	60.726	0.28104	60.721	0.28164	60.714	0.28262	60.71	0.28332	60.704	0.28431	60.699	0.28512	60.696	0.28578	60.691	0.28667
60.935	0.23266	60.794	0.28881	60.775	0.28115	60.766	0.28001	60.757	0.27944	60.749	0.27815	60.742	0.27844	60.733	0.28067	60.727	0.28107	60.721	0.28167	60.714	0.28264	60.71	0.28334	60.704	0.28433	60.699	0.28513	60.696	0.28579	60.691	0.28668
60.935	0.23264	60.794	0.28884	60.775	0.2812	60.766	0.28006	60.757	0.27948	60.749	0.27819	60.742	0.27849	60.733	0.28071	60.727	0.28111	60.721	0.2817	60.715	0.28267	60.71	0.28336	60.704	0.28434	60.699	0.28515	60.696	0.2858	60.691	0.2867
60.935	0.23241	60.794	0.28887	60.775	0.28125	60.766	0.2801	60.758	0.27952	60.749	0.27824	60.742	0.27853	60.733	0.28075	60.727	0.28114	60.721	0.28173	60.715	0.28269	60.71	0.28338	60.704	0.28436	60.699	0.28516	60.696	0.28582	60.691	0.28671
60.935	0.23199	60.794	0.2889	60.775	0.28129	60.766	0.28014	60.758	0.27956	60.75	0.27828	60.742	0.27857	60.733	0.28078	60.727	0.28117	60.721	0.28176	60.715	0.28272	60.71	0.2834	60.704	0.28438	60.7	0.28518	60.696	0.28583	60.691	0.28673
60.935	0.23156	60.794	0.28893	60.775	0.28134	60.766	0.28018	60.758	0.2796	60.75	0.27832	60.742	0.27861	60.733	0.28082	60.727	0.2812	60.721	0.28179	60.715	0.28274	60.71	0.28342	60.705	0.2844	60.7	0.28519	60.696	0.28585	60.692	0.28675
60.935	0.23093	60.794	0.28895	60.775	0.28138	60.766	0.28022	60.758	0.27964	60.75	0.27837	60.743	0.27866	60.734	0.28085	60.727	0.28124	60.721	0.28181	60.715	0.28277	60.71	0.28344	60.705	0.28442	60.7	0.28521	60.696	0.28586	60.692	0.28676
60.935	0.23015	60.795	0.28898	60.776	0.28142	60.766	0.28026	60.758	0.27968	60.75	0.27841	60.743	0.2787	60.734	0.28089	60.727	0.28127	60.722	0.28184	60.715	0.28279	60.71	0.28346	60.705	0.28443	60.7	0.28523	60.697	0.28588	60.692	0.28678
60.936	0.23077	60.795	0.289	60.776	0.28146	60.766	0.2803	60.758	0.27972	60.75	0.27845	60.743	0.27874	60.734	0.28092	60.728	0.2813	60.722	0.28187	60.715	0.28281	60.711	0.28348	60.705	0.28445	60.7	0.28524	60.697	0.28589	60.692	0.28679
60.936	0.23191	60.795	0.28902	60.776	0.28151	60.767	0.28034	60.758	0.27976	60.75	0.27849	60.743	0.27878	60.734	0.28096	60.728	0.28133	60.722	0.28189	60.716	0.28284	60.711	0.2835	60.705	0.28447	60.7	0.28526	60.697	0.28591	60.692	0.28681
60.936	0.23302	60.795	0.28904	60.776	0.28155	60.767	0.28038	60.759	0.27979	60.75	0.27853	60.743	0.27882	60.734	0.28099	60.728	0.28136	60.722	0.28192	60.716	0.28286	60.711	0.28352	60.705	0.28448	60.7	0.28527	60.697	0.28592	60.692	0.28683
60.936	0.23411	60.795	0.28906	60.776	0.28159	60.767	0.28042	60.759	0.27983	60.751	0.27858	60.743	0.27886	60.734	0.28102	60.728	0.28139	60.722	0.28195	60.716	0.28288	60.711	0.28354	60.705	0.2845	60.701	0.28529	60.697	0.28594	60.692	0.28684
60.936	0.2352	60.795	0.28908	60.776	0.28163	60.767	0.28046	60.759	0.27987	60.751	0.27862	60.743	0.2789	60.734	0.28105	60.728	0.28142	60.722	0.28197	60.716	0.2829	60.711	0.28356	60.706	0.28451	60.701	0.2853	60.697	0.28595	60.693	0.28686
60.936	0.23627	60.795	0.2891	60.776	0.28167	60.767	0.2805	60.759	0.2799	60.751	0.27866	60.743	0.27894	60.735	0.28109	60.728	0.28145	60.722	0.282	60.716	0.28293	60.711	0.28358	60.706	0.28453	60.701	0.28532	60.697	0.28597	60.693	0.28687
60.936	0.23728	60.796	0.28912	60.777	0.28171	60.767	0.28054	60.759	0.27994	60.751	0.2787	60.744	0.27898	60.735	0.28112	60.728	0.28148	60.723	0.28202	60.716	0.28295	60.711	0.28359	60.706	0.28455	60.701	0.28533	60.698	0.28598	60.693	0.28689
60.937	0.23822	60.796	0.28914	60.777	0.28175	60.767	0.28058	60.759	0.27998	60.751	0.27874	60.744	0.27901	60.735	0.28115	60.729	0.28151	60.723	0.28205	60.716	0.28297	60.712	0.28361	60.706	0.28456	60.701	0.28535	60.698	0.286	60.693	0.28691
60.937	0.23908	60.796	0.28915	60.777	0.28179	60.768	0.28061	60.759	0.28001	60.751	0.27878	60.744	0.27905	60.735	0.28118	60.729	0.28154	60.723	0.28207	60.717	0.28299	60.712	0.28363	60.706	0.28458	60.701	0.28536	60.698	0.28602	60.693	0.28693
60.937	0.23987	60.796	0.28917	60.777	0.28183	60.768	0.28065	60.759	0.28005	60.751	0.27882	60.744	0.27909	60.735	0.28121	60.729	0.28157	60.723	0.2821	60.717	0.28301	60.712	0.28365	60.706	0.28459	60.701	0.28538	60.698	0.28603	60.693	0.28694
60.937	0.24057	60.796	0.28918	60.777	0.28187	60.768	0.28069	60.76	0.28009	60.752	0.27885	60.744	0.27913	60.735	0.28124	60.729	0.2816	60.723	0.28212	60.717	0.28304	60.712	0.28367	60.706	0.28461	60.702	0.28539	60.698	0.28605	60.693	0.28696
60.937	0.24118	60.796	0.2892	60.777	0.28191	60.768	0.28072	60.76	0.28012	60.752	0.27889	60.744	0.27916	60.735	0.28127	60.729	0.28162	60.723	0.28215	60.717	0.28306	60.712	0.28368	60.707	0.28462	60.702	0.28541	60.698	0.28606	60.694	0.28698
60.937	0.24168	60.796	0.28921	60.777	0.28195	60.768	0.28076	60.76	0.28016	60.752	0.27893	60.744	0.2792	60.736	0.2813	60.729	0.28165	60.723	0.28217	60.717	0.28308	60.712	0.2837	60.707	0.28464	60.702	0.28542	60.698	0.28608	60.694	0.28699
60.937	0.24207	60.797	0.28922	60.777	0.28198	60.768	0.2808	60.76	0.28019	60.752	0.27897	60.745	0.27923	60.736	0.28133	60.729	0.28168	60.724	0.2822	60.717	0.2831	60.712	0.28372	60.707	0.28465	60.702	0.28544	60.699	0.2861	60.694	0.28701
60.938	0.24234	60.797	0.28924	60.778	0.28202	60.768	0.28083	60.76	0.28023	60.752	0.27901	60.745	0.27927	60.736	0.28136	60.73	0.28171	60.724	0.28222	60.717	0.28312	60.713	0.28373	60.707	0.28467	60.702	0.28545	60.699	0.28611	60.694	0.28703
60.938	0.24248	60.797	0.28925	60.778	0.28206	60.769	0.28087	60.76	0.28026	60.752	0.27905	60.745	0.27931	60.736	0.28139	60.73	0.28173	60.724	0.28224	60.718	0.28314	60.713	0.28375	60.707	0.28469	60.702	0.28547	60.699	0.28613	60.694	0.28705
60.938	0.24247	60.797	0.28926	60.778	0.28209	60.769	0.28091	60.76	0.2803	60.752	0.27908	60.745	0.27934	60.736	0.28142	60.73	0.28176	60.724	0.28227	60.718	0.28316	60.713	0.28377	60.707	0.2847	60.702	0.28549	60.699	0.28615	60.694	0.28707
60.938	0.24236	60.797	0.28927	60.778	0.28213	60.769	0.28094	60.761	0.28033	60.753	0.27912	60.745	0.27937	60.736	0.28145	60.73	0.28179	60.724	0.28229	60.718	0.28318	60.713	0.28379	60.707	0.28472	60.703	0.2855	60.699	0.28616	60.694	0.28708
60.938	0.24204	60.797	0.28928	60.778	0.28216	60.769	0.28098	60.761	0.28037	60.753	0.27916	60.745	0.27941	60.736	0.28148	60.73	0.28181	60.724	0.28231	60.718	0.28319	60.713	0.2838	60.708	0.28473	60.703	0.28552	60.699	0.28618	60.695	0.2871
60.938	0.24146	60.797	0.28929	60.778	0.2822	60.769	0.28101	60.761	0.2804	60.753	0.27919	60.745	0.27944	60.737	0.28151	60.73	0.28184	60.724	0.28233	60.718	0.28321	60.713	0.28382	60.708	0.28475	60.703	0.28553	60.699	0.2862	60.695	0.28712
60.938	0.24059	60.798	0.2893	60.778	0.28223	60.769	0.28105	60.761	0.28043	60.753	0.27923	60.746	0.27948	60.737	0.28153	60.73	0.28186	60.725	0.28236	60.718	0.28323	60.713	0.28384	60.708	0.28476	60.703	0.28555	60.7	0.28621	60.695	0.28714
60.938	0.2394	60.798	0.28931	60.779	0.28227	60.769	0.28108	60.761	0.28047	60.753	0.27926	60.746	0.27951	60.737	0.28156	60.731	0.28189	60.725	0.28238	60.718	0.28325	60.714	0.28385	60.708	0.28478	60.703	0.28557	60.7	0.28623	60.695	0.28716
60.939	0.2383	60.798	0.28932	60.779	0.2823	60.77	0.28112	60.761	0.2805	60.753	0.2793	60.746	0.27954	60.737	0.28159	60.731	0.28191	60.725	0.2824	60.719	0.28327	60.714	0.28387	60.708	0.28479	60.703	0.28558	60.7	0.28625	60.695	0.28718
60.939	0.23708	60.798	0.28932	60.779	0.28234	60.77	0.28115	60.761	0.28054	60.753	0.27933	60.746	0.27957	60.737	0.28162	60.731	0.28194	60.725	0.28242	60.719	0.28329	60.714	0.28389	60.708	0.28481	60.703	0.2856	60.7	0.28627	60.695	0.2872
60.939	0.23558	60.798	0.28933	60.779	0.28237	60.77	0.28119	60.762	0.28057	60.753	0.27937	60.746	0.27961	60.737	0.28165	60.731	0.28196	60.725	0.28244	60.719	0.28331	60.714	0.2839	60.708	0.28482	60.704	0.28561	60.7	0.28628	60.695	0.28722
60.939	0.23379	60.798	0.28934	60.779	0.2824	60.77	0.28122	60.762	0.2806	60.754	0.2794	60.746	0.27964	60.737	0.28168	60.731	0.28199	60.725	0.28246	60.719	0.28332	60.714	0.28392	60.709	0.28484	60.704	0.28563	60.7	0.2863	60.696	0.28724
60.939	0.23243	60.798	0.28934	60.779	0.28243	60.77	0.28126	60.762	0.28064	60.754	0.27944	60.746	0.27967	60.737	0.2817	60.731	0.28201	60.725	0.28249	60.719	0.28334	60.714	0.28394	60.709	0.28486	60.704	0.28565	60.7	0.28632	60.696	0.28726
60.939	0.23084	60.799	0.28935	60.779	0.28247	60.77	0.28129	60.762	0.28067	60.754	0.27947	60.747	0.2797	60.738	0.28173	60.731	0.28204	60.725	0.28251	60.719	0.28336	60.714	0.28395	60.709	0.28487	60.704	0.28566	60.701	0.28634	60.696	0.28728
60.939	0.22902	60.799	0.28935	60.78	0.2825	60.77	0.28133	60.762	0.28071	60.754	0.2795	60.747	0.27973	60.738	0.28176	60.731	0.28206	60.726	0.28253	60.719	0.28338	60.715	0.28397	60.709	0.28489	60.704	0.28568	60.701	0.28636	60.696	0.2873
60.94	0.22702	60.799	0.28935	60.78	0.28253	60.77	0.28136	60.762	0.28074	60.754	0.27954	60.747	0.27976	60.738	0.28179	60.732	0.28209	60.726	0.28255	60.719	0.2834	60.715	0.28399	60.709	0.28491	60.704	0.2857	60.701	0.28637	60.696	0.28732
60.94	0.22489	60.799	0.28936	60.78	0.28256	60.771	0.28139	60.762	0.28077	60.754	0.27957	60.747	0.27979	60.738	0.28181	60.732	0.28211	60.726	0.28257	60.72	0.28341	60.715	0.284	60.709	0.28492	60.704	0.28571	60.701	0.28639	60.696	0.28734
60.94	0.22273	60.799	0.28936	60.78	0.28259	60.771	0.28143	60.763	0.2808	60.754	0.27961	60.747	0.27982	60.738	0.28184	60.732	0.28213	60.726	0.28259	60.72	0.28343	60.715	0.28402	60.709	0.28494	60.705	0.28573	60.701	0.28641	60.696	0.28736
60.94	0.22151	60.799	0.28936	60.78	0.28262	60.771	0.28146	60.763	0.28084	60.755	0.27964	60.747	0.27985	60.738	0.28187	60.732	0.28216	60.726	0.28261	60.72	0.28345	60.715	0.28404	60.71	0.28495	60.705	0.28575	60.701	0.28643	60.697	0.28738
60.94	0.22041	60.799	0.28936	60.78	0.28265	60.771	0.2815	60.763	0.28087	60.755	0.27967	60.747	0.27989	60.738	0.28189	60.732	0.28218	60.726	0.28263	60.72	0.28347	60.715	0.28405	60.71	0.28497	60.705	0.28576	60.701	0.28645	60.697	0.2874
60.94	0.2193	60.799	0.28936	60.78	0.28268	60.771	0.28153	60.763	0.2809	60.755	0.27971	60.748	0.27992	60.739	0.28192	60.732	0.2822	60.726	0.28265	60.72	0.28348	60.715	0.28407	60.71	0.28499	60.705	0.28578	60.702	0.28647	60.697	0.28742
60.94	0.21808	60.8	0.28936	60.781	0.2827	60.771	0.28156	60.763	0.28094	60.755	0.27974	60.748	0.27995	60.739	0.28195	60.732	0.28223	60.727	0.28267	60.72	0.2835	60.716	0.28409	60.71	0.285	60.705	0.2858	60.702	0.28649	60.697	0.28744
60.941	0.21674	60.8	0.28936	60.781	0.28273	60.771	0.2816	60.763	0.28097	60.755	0.27977	60.748	0.27998	60.739	0.28197	60.733	0.28225	60.727	0.28269	60.72	0.28352	60.716	0.2841	60.71	0.28502	60.705	0.28582	60.702	0.28651	60.697	0.28746
60.941	0.21554	60.8	0.28936	60.781	0.28276	60.772	0.28163	60.763	0.281	60.755	0.2798	60.748	0.28001	60.739	0.282	60.733	0.28227	60.727	0.28271	60.721	0.28354	60.716	0.28412	60.71	0.28503	60.705	0.28583	60.702	0.28652	60.697	0.28748
60.941	0.21559	60.8	0.28936	60.781	0.28279	60.772	0.28166	60.763	0.28103	60.755	0.27984	60.748	0.28003	60.739	0.28202	60.733	0.2823	60.727	0.28273	60.721	0.28355	60.716	0.28413	60.71	0.28505	60.706	0.28585	60.702	0.28654	60.697	0.2875
60.941	0.21563	60.8	0.28935	60.781	0.28281	60.772	0.2817	60.764	0.28107	60.756	0.27987	60.748	0.28006	60.739	0.28205	60.733	0.28232	60.727	0.28275	60.721	0.28357	60.716	0.28415	60.711	0.28507	60.706	0.28587	60.702	0.28656	60.698	0.28752
60.941	0.21567	60.8	0.28935	60.781	0.28284	60.772	0.28173	60.764	0.2811	60.756	0.2799	60.748	0.28009	60.739	0.28208	60.733	0.28234	60.727	0.28277	60.721	0.28359	60.716	0.28417	60.711	0.28508	60.706	0.28589	60.702	0.28658	60.698	0.28754
60.941	0.21572	60.8	0.28935	60.781	0.28287	60.772	0.28176	60.764	0.28113	60.756	0.27993	60.748	0.28012	60.74	0.2821	60.733	0.28236	60.727	0.28278	60.721	0.2836	60.716	0.28418	60.711	0.2851	60.706	0.2859	60.703	0.2866	60.698	0.28756
60.941	0.21705	60.801	0.28934	60.781	0.28289	60.772	0.2818	60.764	0.28116	60.756	0.27996	60.749	0.28015	60.74	0.28213	60.733	0.28239	60.728	0.2828	60.721	0.28362	60.717	0.2842	60.711	0.28512	60.706	0.28592	60.703	0.28662	60.698	0.28759
60.942	0.21872	60.801	0.28934	60.782	0.28292	60.772	0.28183	60.764	0.2812	60.756	0.28	60.749	0.28018	60.74	0.28215	60.734	0.28241	60.728	0.28282	60.721	0.28364	60.717	0.28422	60.711	0.28513	60.706	0.28594	60.703	0.28664	60.698	0.28761
60.942	0.22036	60.801	0.28933	60.782	0.28294	60.773	0.28186	60.764	0.28123	60.756	0.28003	60.749	0.28021	60.74	0.28218	60.734	0.28243	60.728	0.28284	60.722	0.28365	60.717	0.28423	60.711	0.28515	60.706	0.28596	60.703	0.28666	60.698	0.28763
60.942	0.22197	60.801	0.28932	60.782	0.28297	60.773	0.28189	60.764	0.28126	60.756	0.28006	60.749	0.28024	60.74	0.2822	60.734	0.28245	60.728	0.28286	60.722	0.28367	60.717	0.28425	60.711	0.28517	60.707	0.28598	60.703	0.28668	60.698	0.28765
60.942	0.22354	60.801	0.28932	60.782	0.28299	60.773	0.28193	60.765	0.28129	60.757	0.28009	60.749	0.28027	60.74	0.28222	60.734	0.28247	60.728	0.28288	60.722	0.28369	60.717	0.28427	60.712	0.28519	60.707	0.286	60.703	0.2867	60.699	0.28767
60.942	0.22505	60.801	0.28931	60.782	0.28301	60.773	0.28196	60.765	0.28132	60.757	0.28012	60.749	0.28029	60.74	0.28225	60.734	0.28249	60.728	0.2829	60.722	0.2837	60.717	0.28429	60.712	0.2852	60.707	0.28602	60.703	0.28672	60.699	0.2877
60.942	0.22648	60.801	0.2893	60.782	0.28304	60.773	0.28199	60.765	0.28135	60.757	0.28015	60.749	0.28032	60.741	0.28227	60.734	0.28251	60.728	0.28291	60.722	0.28372	60.717	0.2843	60.712	0.28522	60.707	0.28603	60.704	0.28674	60.699	0.28772
60.942	0.22783	60.802	0.28929	60.782	0.28306	60.773	0.28202	60.765	0.28139	60.757	0.28018	60.75	0.28035	60.741	0.2823	60.734	0.28254	60.729	0.28293	60.722	0.28374	60.718	0.28432	60.712	0.28524	60.707	0.28605	60.704	0.28677	60.699	0.28774
60.942	0.22908	60.802	0.28929	60.783	0.28308	60.773	0.28206	60.765	0.28142	60.757	0.28021	60.75	0.28038	60.741	0.28232	60.735	0.28256	60.729	0.28295	60.722	0.28376	60.718	0.28434	60.712	0.28526	60.707	0.28607	60.704	0.28679	60.699	0.28776
60.943	0.23022	60.802	0.28928	60.783	0.28311	60.774	0.28209	60.765	0.28145	60.757	0.28024	60.75	0.2804	60.741	0.28234	60.735	0.28258	60.729	0.28297	60.723	0.28377	60.718	0.28435	60.712	0.28528	60.707	0.28609	60.704	0.28681	60.699	0.28779
60.943	0.23125	60.802	0.28927	60.783	0.28313	60.774	0.28212	60.765	0.28148	60.757	0.28027	60.75	0.28043	60.741	0.28237	60.735	0.2826	60.729	0.28299	60.723	0.28379	60.718	0.28437	60.712	0.28529	60.708	0.28611	60.704	0.28683	60.699	0.28781
60.943	0.23215	60.802	0.28926	60.783	0.28315	60.774	0.28215	60.766	0.28151	60.757	0.2803	60.75	0.28046	60.741	0.28239	60.735	0.28262	60.729	0.28301	60.723	0.28381	60.718	0.28439	60.713	0.28531	60.708	0.28613	60.704	0.28685	60.7	0.28783
60.943	0.23293	60.802	0.28924	60.783	0.28317	60.774	0.28218	60.766	0.28154	60.758	0.28033	60.75	0.28048	60.741	0.28241	60.735	0.28264	60.729	0.28303	60.723	0.28382	60.718	0.28441	60.713	0.28533	60.708	0.28615	60.704	0.28687	60.7	0.28786
60.943	0.23357	60.802	0.28923	60.783	0.28319	60.774	0.28221	60.766	0.28157	60.758	0.28036	60.75	0.28051	60.742	0.28244	60.735	0.28266	60.729	0.28304	60.723	0.28384	60.718	0.28443	60.713	0.28535	60.708	0.28617	60.705	0.28689	60.7	0.28788
60.943	0.23408	60.803	0.28922	60.783	0.28321	60.774	0.28225	60.766	0.28161	60.758	0.28038	60.751	0.28054	60.742	0.28246	60.735	0.28268	60.73	0.28306	60.723	0.28386	60.719	0.28445	60.713	0.28537	60.708	0.28619	60.705	0.28691	60.7	0.2879
60.943	0.23448	60.803	0.28921	60.784	0.28323	60.774	0.28228	60.766	0.28164	60.758	0.28041	60.751	0.28056	60.742	0.28248	60.736	0.2827	60.73	0.28308	60.723	0.28388	60.719	0.28446	60.713	0.28539	60.708	0.28621	60.705	0.28693	60.7	0.28792
60.944	0.23474	60.803	0.2892	60.784	0.28325	60.774	0.28231	60.766	0.28167	60.758	0.28044	60.751	0.28059	60.742	0.28251	60.736	0.28272	60.73	0.2831	60.724	0.28389	60.719	0.28448	60.713	0.28541	60.708	0.28623	60.705	0.28696	60.7	0.28795
60.944	0.23488	60.803	0.28918	60.784	0.28327	60.775	0.28234	60.766	0.2817	60.758	0.28047	60.751	0.28061	60.742	0.28253	60.736	0.28274	60.73	0.28312	60.724	0.28391	60.719	0.2845	60.713	0.28543	60.709	0.28625	60.705	0.28698	60.7	0.28797
60.944	0.23488	60.803	0.28917	60.784	0.28329	60.775	0.28237	60.767	0.28173	60.758	0.2805	60.751	0.28064	60.742	0.28255	60.736	0.28276	60.73	0.28314	60.724	0.28393	60.719	0.28452	60.714	0.28545	60.709	0.28627	60.705	0.287	60.701	0.28799
60.944	0.23476	60.803	0.28915	60.784	0.2833	60.775	0.2824	60.767	0.28176	60.759	0.28052	60.751	0.28066	60.742	0.28257	60.736	0.28278	60.73	0.28316	60.724	0.28395	60.719	0.28454	60.714	0.28547	60.709	0.28629	60.705	0.28702	60.701	0.28801
60.944	0.23452	60.803	0.28914	60.784	0.28332	60.775	0.28243	60.767	0.28179	60.759	0.28055	60.751	0.28069	60.743	0.2826	60.736	0.2828	60.73	0.28318	60.724	0.28397	60.719	0.28456	60.714	0.28549	60.709	0.28631	60.706	0.28704	60.701	0.28804
60.944	0.23416	60.803	0.28912	60.784	0.28334	60.775	0.28246	60.767	0.28182	60.759	0.28058	60.752	0.28071	60.743	0.28262	60.736	0.28282	60.731	0.28319	60.724	0.28399	60.72	0.28458	60.714	0.28551	60.709	0.28634	60.706	0.28707	60.701	0.28806
60.944	0.23369	60.804	0.28911	60.785	0.28335	60.775	0.28249	60.767	0.28185	60.759	0.2806	60.752	0.28074	60.743	0.28264	60.737	0.28284	60.731	0.28321	60.724	0.28401	60.72	0.2846	60.714	0.28553	60.709	0.28636	60.706	0.28709	60.701	0.28808
60.945	0.23316	60.804	0.28909	60.785	0.28337	60.775	0.28252	60.767	0.28188	60.759	0.28063	60.752	0.28076	60.743	0.28266	60.737	0.28286	60.731	0.28323	60.725	0.28402	60.72	0.28462	60.714	0.28555	60.709	0.28638	60.706	0.28711	60.701	0.28811
60.945	0.23256	60.804	0.28908	60.785	0.28338	60.776	0.28255	60.767	0.28191	60.759	0.28066	60.752	0.28079	60.743	0.28268	60.737	0.28289	60.731	0.28325	60.725	0.28404	60.72	0.28464	60.714	0.28557	60.71	0.2864	60.706	0.28713	60.701	0.28813
60.945	0.23187	60.804	0.28906	60.785	0.2834	60.776	0.28258	60.767	0.28194	60.759	0.28069	60.752	0.28081	60.743	0.2827	60.737	0.28291	60.731	0.28327	60.725	0.28406	60.72	0.28466	60.715	0.28559	60.71	0.28642	60.706	0.28716	60.702	0.28815
60.945	0.23109	60.804	0.28904	60.785	0.28341	60.776	0.28261	60.768	0.28196	60.76	0.28071	60.752	0.28083	60.743	0.28273	60.737	0.28293	60.731	0.28329	60.725	0.28408	60.72	0.28468	60.715	0.28561	60.71	0.28644	60.706	0.28718	60.702	0.28818
60.945	0.23025	60.804	0.28903	60.785	0.28343	60.776	0.28264	60.768	0.28199	60.76	0.28074	60.752	0.28086	60.743	0.28275	60.737	0.28295	60.731	0.28331	60.725	0.2841	60.72	0.2847	60.715	0.28563	60.71	0.28647	60.707	0.2872	60.702	0.2882
60.945	0.22939	60.804	0.28901	60.785	0.28344	60.776	0.28267	60.768	0.28202	60.76	0.28077	60.753	0.28088	60.744	0.28277	60.737	0.28297	60.732	0.28333	60.725	0.28412	60.721	0.28473	60.715	0.28566	60.71	0.28649	60.707	0.28722	60.702	0.28822
60.945	0.22846	60.805	0.28899	60.786	0.28345	60.776	0.28269	60.768	0.28205	60.76	0.28079	60.753	0.2809	60.744	0.28279	60.738	0.28299	60.732	0.28335	60.725	0.28415	60.721	0.28475	60.715	0.28568	60.71	0.28651	60.707	0.28725	60.702	0.28824
60.946	0.22749	60.805	0.28897	60.786	0.28347	60.776	0.28272	60.768	0.28208	60.76	0.28082	60.753	0.28093	60.744	0.28281	60.738	0.28301	60.732	0.28337	60.726	0.28417	60.721	0.28477	60.715	0.2857	60.71	0.28653	60.707	0.28727	60.702	0.28827
60.946	0.22649	60.805	0.28895	60.786	0.28348	60.777	0.28275	60.768	0.28211	60.76	0.28084	60.753	0.28095	60.744	0.28283	60.738	0.28303	60.732	0.28339	60.726	0.28419	60.721	0.28479	60.715	0.28572	60.711	0.28656	60.707	0.28729	60.702	0.28829
60.946	0.22544	60.805	0.28894	60.786	0.28349	60.777	0.28278	60.768	0.28214	60.76	0.28087	60.753	0.28097	60.744	0.28286	60.738	0.28305	60.732	0.28341	60.726	0.28421	60.721	0.28481	60.716	0.28574	60.711	0.28658	60.707	0.28731	60.703	0.28831
60.946	0.22442	60.805	0.28892	60.786	0.2835	60.777	0.28281	60.769	0.28217	60.761	0.2809	60.753	0.28099	60.744	0.28288	60.738	0.28307	60.732	0.28343	60.726	0.28423	60.721	0.28483	60.716	0.28577	60.711	0.2866	60.707	0.28734	60.703	0.28833
60.946	0.22333	60.805	0.2889	60.786	0.28351	60.777	0.28283	60.769	0.28219	60.761	0.28092	60.753	0.28102	60.744	0.2829	60.738	0.28309	60.732	0.28345	60.726	0.28425	60.721	0.28486	60.716	0.28579	60.711	0.28663	60.708	0.28736	60.703	0.28835
60.946	0.22526	60.805	0.28888	60.786	0.28353	60.777	0.28286	60.769	0.28222	60.761	0.28095	60.754	0.28104	60.745	0.28292	60.738	0.28311	60.733	0.28347	60.726	0.28427	60.722	0.28488	60.716	0.28581	60.711	0.28665	60.708	0.28738	60.703	0.28838
60.946	0.22713	60.806	0.28886	60.787	0.28354	60.777	0.28289	60.769	0.28225	60.761	0.28097	60.754	0.28106	60.745	0.28295	60.739	0.28313	60.733	0.2835	60.726	0.2843	60.722	0.2849	60.716	0.28583	60.711	0.28667	60.708	0.2874	60.703	0.2884
60.946	0.22892	60.806	0.28884	60.787	0.28355	60.777	0.28291	60.769	0.28228	60.761	0.281	60.754	0.28108	60.745	0.28297	60.739	0.28315	60.733	0.28352	60.727	0.28432	60.722	0.28493	60.716	0.28586	60.711	0.28669	60.708	0.28743	60.703	0.28842
60.947	0.23061	60.806	0.28882	60.787	0.28356	60.778	0.28294	60.769	0.2823	60.761	0.28102	60.754	0.28111	60.745	0.28299	60.739	0.28318	60.733	0.28354	60.727	0.28434	60.722	0.28495	60.716	0.28588	60.712	0.28672	60.708	0.28745	60.703	0.28845
60.947	0.23217	60.806	0.2888	60.787	0.28357	60.778	0.28297	60.769	0.28233	60.761	0.28105	60.754	0.28113	60.745	0.28301	60.739	0.2832	60.733	0.28356	60.727	0.28437	60.722	0.28497	60.717	0.2859	60.712	0.28674	60.708	0.28747	60.704	0.28847
60.947	0.23358	60.806	0.28878	60.787	0.28358	60.778	0.28299	60.77	0.28236	60.762	0.28107	60.754	0.28115	60.745	0.28303	60.739	0.28322	60.733	0.28358	60.727	0.28439	60.722	0.28499	60.717	0.28593	60.712	0.28676	60.708	0.2875	60.704	0.28849
60.947	0.23483	60.806	0.28876	60.787	0.28359	60.778	0.28302	60.77	0.28239	60.762	0.2811	60.754	0.28117	60.745	0.28306	60.739	0.28324	60.733	0.28361	60.727	0.28441	60.722	0.28502	60.717	0.28595	60.712	0.28679	60.709	0.28752	60.704	0.28852
60.947	0.2359	60.806	0.28874	60.787	0.2836	60.778	0.28304	60.77	0.28241	60.762	0.28112	60.754	0.28119	60.746	0.28308	60.739	0.28327	60.734	0.28363	60.727	0.28444	60.723	0.28504	60.717	0.28597	60.712	0.28681	60.709	0.28754	60.704	0.28854
60.947	0.23676	60.807	0.28872	60.787	0.28361	60.778	0.28307	60.77	0.28244	60.762	0.28115	60.755	0.28121	60.746	0.2831	60.739	0.28329	60.734	0.28365	60.727	0.28446	60.723	0.28506	60.717	0.286	60.712	0.28683	60.709	0.28756	60.704	0.28857
60.947	0.23741	60.807	0.2887	60.788	0.28362	60.778	0.28309	60.77	0.28247	60.762	0.28118	60.755	0.28124	60.746	0.28312	60.74	0.28331	60.734	0.28368	60.728	0.28448	60.723	0.28509	60.717	0.28602	60.712	0.28686	60.709	0.28759	60.704	0.28859
60.948	0.23785	60.807	0.28868	60.788	0.28363	60.779	0.28311	60.77	0.28249	60.762	0.2812	60.755	0.28126	60.746	0.28315	60.74	0.28334	60.734	0.2837	60.728	0.28451	60.723	0.28511	60.717	0.28604	60.713	0.28688	60.709	0.28761	60.704	0.28861
60.948	0.23809	60.807	0.28866	60.788	0.28364	60.779	0.28314	60.77	0.28252	60.762	0.28123	60.755	0.28128	60.746	0.28317	60.74	0.28336	60.734	0.28373	60.728	0.28453	60.723	0.28514	60.718	0.28607	60.713	0.2869	60.709	0.28763	60.705	0.28864
60.948	0.23811	60.807	0.28864	60.788	0.28365	60.779	0.28316	60.771	0.28254	60.762	0.28125	60.755	0.2813	60.746	0.28319	60.74	0.28338	60.734	0.28375	60.728	0.28455	60.723	0.28516	60.718	0.28609	60.713	0.28693	60.709	0.28766	60.705	0.28866
60.948	0.23785	60.807	0.28863	60.788	0.28366	60.779	0.28318	60.771	0.28257	60.763	0.28128	60.755	0.28133	60.746	0.28322	60.74	0.28341	60.734	0.28377	60.728	0.28458	60.723	0.28518	60.718	0.28611	60.713	0.28695	60.71	0.28768	60.705	0.28868
60.948	0.23727	60.807	0.28861	60.788	0.28367	60.779	0.28321	60.771	0.2826	60.763	0.2813	60.755	0.28135	60.747	0.28324	60.74	0.28343	60.735	0.2838	60.728	0.2846	60.724	0.28521	60.718	0.28614	60.713	0.28697	60.71	0.2877	60.705	0.2887
60.948	0.23634	60.807	0.28859	60.788	0.28368	60.779	0.28323	60.771	0.28262	60.763	0.28133	60.756	0.28137	60.747	0.28326	60.74	0.28346	60.735	0.28382	60.728	0.28463	60.724	0.28523	60.718	0.28616	60.713	0.28699	60.71	0.28772	60.705	0.28872
60.948	0.23518	60.808	0.28857	60.789	0.28369	60.779	0.28325	60.771	0.28265	60.763	0.28135	60.756	0.28139	60.747	0.28329	60.741	0.28348	60.735	0.28385	60.729	0.28465	60.724	0.28526	60.718	0.28619	60.713	0.28702	60.71	0.28775	60.705	0.28875
60.949	0.23385	60.808	0.28855	60.789	0.2837	60.779	0.28327	60.771	0.28268	60.763	0.28138	60.756	0.28141	60.747	0.28331	60.741	0.28351	60.735	0.28387	60.729	0.28468	60.724	0.28528	60.718	0.28621	60.714	0.28704	60.71	0.28777	60.706	0.28877
60.949	0.23234	60.808	0.28853	60.789	0.28371	60.78	0.2833	60.771	0.2827	60.763	0.28141	60.756	0.28144	60.747	0.28334	60.741	0.28353	60.735	0.2839	60.729	0.2847	60.724	0.28531	60.719	0.28623	60.714	0.28706	60.71	0.28779	60.706	0.28879
60.949	0.23086	60.808	0.28852	60.789	0.28371	60.78	0.28332	60.772	0.28273	60.763	0.28143	60.756	0.28146	60.747	0.28336	60.741	0.28356	60.735	0.28393	60.729	0.28473	60.724	0.28533	60.719	0.28626	60.714	0.28709	60.71	0.28781	60.706	0.28881
60.949	0.22949	60.808	0.2885	60.789	0.28372	60.78	0.28334	60.772	0.28276	60.764	0.28146	60.756	0.28148	60.747	0.28339	60.741	0.28359	60.735	0.28395	60.729	0.28475	60.724	0.28536	60.719	0.28628	60.714	0.28711	60.711	0.28784	60.706	0.28884
60.949	0.22798	60.808	0.28848	60.789	0.28373	60.78	0.28336	60.772	0.28278	60.764	0.28148	60.756	0.28151	60.748	0.28341	60.741	0.28361	60.736	0.28398	60.729	0.28478	60.725	0.28538	60.719	0.28631	60.714	0.28713	60.711	0.28786	60.706	0.28886
60.949	0.2262	60.808	0.28847	60.789	0.28374	60.78	0.28338	60.772	0.28281	60.764	0.28151	60.757	0.28153	60.748	0.28344	60.741	0.28364	60.736	0.284	60.729	0.2848	60.725	0.2854	60.719	0.28633	60.714	0.28716	60.711	0.28788	60.706	0.28888
60.949	0.22398	60.809	0.28845	60.79	0.28375	60.78	0.2834	60.772	0.28284	60.764	0.28154	60.757	0.28155	60.748	0.28346	60.742	0.28367	60.736	0.28403	60.73	0.28483	60.725	0.28543	60.719	0.28635	60.714	0.28718	60.711	0.28791	60.706	0.2889
60.95	0.22387	60.809	0.28844	60.79	0.28376	60.78	0.28342	60.772	0.28286	60.764	0.28156	60.757	0.28158	60.748	0.28349	60.742	0.28369	60.736	0.28406	60.73	0.28485	60.725	0.28545	60.719	0.28638	60.715	0.28721	60.711	0.28793	60.707	0.28893
60.95	0.22553	60.809	0.28842	60.79	0.28377	60.781	0.28344	60.772	0.28289	60.764	0.28159	60.757	0.2816	60.748	0.28351	60.742	0.28372	60.736	0.28408	60.73	0.28488	60.725	0.28548	60.72	0.2864	60.715	0.28723	60.711	0.28796	60.707	0.28895
60.95	0.22723	60.809	0.28841	60.79	0.28378	60.781	0.28346	60.773	0.28291	60.764	0.28162	60.757	0.28162	60.748	0.28354	60.742	0.28375	60.736	0.28411	60.73	0.28491	60.725	0.2855	60.72	0.28642	60.715	0.28725	60.711	0.28798	60.707	0.28897
60.95	0.22895	60.809	0.2884	60.79	0.28379	60.781	0.28348	60.773	0.28294	60.765	0.28164	60.757	0.28165	60.748	0.28357	60.742	0.28377	60.736	0.28414	60.73	0.28493	60.725	0.28553	60.72	0.28645	60.715	0.28728	60.712	0.288	60.707	0.28899
60.95	0.23067	60.809	0.28838	60.79	0.2838	60.781	0.2835	60.773	0.28297	60.765	0.28167	60.757	0.28167	60.749	0.28359	60.742	0.2838	60.737	0.28416	60.73	0.28496	60.726	0.28555	60.72	0.28647	60.715	0.2873	60.712	0.28803	60.707	0.28901
60.95	0.23235	60.809	0.28837	60.79	0.28381	60.781	0.28352	60.773	0.28299	60.765	0.2817	60.758	0.2817	60.749	0.28362	60.742	0.28383	60.737	0.28419	60.73	0.28498	60.726	0.28558	60.72	0.2865	60.715	0.28733	60.712	0.28805	60.707	0.28903
60.95	0.23397	60.81	0.28836	60.791	0.28382	60.781	0.28354	60.773	0.28302	60.765	0.28172	60.758	0.28172	60.749	0.28365	60.743	0.28386	60.737	0.28422	60.731	0.28501	60.726	0.2856	60.72	0.28652	60.715	0.28735	60.712	0.28807	60.707	0.28905
60.95	0.23551	60.81	0.28835	60.791	0.28383	60.781	0.28356	60.773	0.28305	60.765	0.28175	60.758	0.28175	60.749	0.28367	60.743	0.28389	60.737	0.28425	60.731	0.28504	60.726	0.28563	60.72	0.28654	60.716	0.28737	60.712	0.28809	60.708	0.28906
60.951	0.23694	60.81	0.28834	60.791	0.28384	60.782	0.28358	60.773	0.28307	60.765	0.28178	60.758	0.28177	60.749	0.2837	60.743	0.28391	60.737	0.28427	60.731	0.28506	60.726	0.28565	60.721	0.28657	60.716	0.2874	60.712	0.28812	60.708	0.28908
60.951	0.23823	60.81	0.28833	60.791	0.28385	60.782	0.2836	60.773	0.2831	60.765	0.28181	60.758	0.28179	60.749	0.28373	60.743	0.28394	60.737	0.2843	60.731	0.28509	60.726	0.28568	60.721	0.28659	60.716	0.28742	60.712	0.28814	60.708	0.2891
60.951	0.23937	60.81	0.28832	60.791	0.28386	60.782	0.28362	60.774	0.28312	60.766	0.28183	60.758	0.28182	60.749	0.28375	60.743	0.28397	60.737	0.28433	60.731	0.28511	60.726	0.2857	60.721	0.28662	60.716	0.28745	60.713	0.28816	60.708	0.28912
60.951	0.24031	60.81	0.28831	60.791	0.28387	60.782	0.28364	60.774	0.28315	60.766	0.28186	60.758	0.28185	60.75	0.28378	60.743	0.284	60.738	0.28436	60.731	0.28514	60.727	0.28573	60.721	0.28664	60.716	0.28747	60.713	0.28818	60.708	0.28914
60.951	0.24105	60.81	0.28831	60.791	0.28388	60.782	0.28366	60.774	0.28318	60.766	0.28189	60.759	0.28187	60.75	0.28381	60.743	0.28403	60.738	0.28438	60.731	0.28517	60.727	0.28575	60.721	0.28667	60.716	0.28749	60.713	0.2882	60.708	0.28916
60.951	0.2416	60.811	0.2883	60.792	0.28389	60.782	0.28368	60.774	0.2832	60.766	0.28191	60.759	0.2819	60.75	0.28384	60.744	0.28406	60.738	0.28441	60.732	0.28519	60.727	0.28578	60.721	0.28669	60.716	0.28752	60.713	0.28822	60.708	0.28918
60.951	0.24203	60.811	0.2883	60.792	0.2839	60.782	0.2837	60.774	0.28323	60.766	0.28194	60.759	0.28192	60.75	0.28387	60.744	0.28409	60.738	0.28444	60.732	0.28522	60.727	0.2858	60.721	0.28672	60.717	0.28754	60.713	0.28824	60.709	0.2892
60.952	0.2423	60.811	0.28829	60.792	0.28391	60.783	0.28371	60.774	0.28325	60.766	0.28197	60.759	0.28195	60.75	0.28389	60.744	0.28412	60.738	0.28447	60.732	0.28525	60.727	0.28583	60.722	0.28674	60.717	0.28756	60.713	0.28826	60.709	0.28922
60.952	0.24241	60.811	0.28829	60.792	0.28393	60.783	0.28373	60.774	0.28328	60.766	0.282	60.759	0.28197	60.75	0.28392	60.744	0.28415	60.738	0.28449	60.732	0.28527	60.727	0.28585	60.722	0.28677	60.717	0.28759	60.714	0.28828	60.709	0.28923
60.952	0.24232	60.811	0.28829	60.792	0.28394	60.783	0.28375	60.775	0.28331	60.767	0.28203	60.759	0.282	60.75	0.28395	60.744	0.28417	60.738	0.28452	60.732	0.2853	60.727	0.28588	60.722	0.28679	60.717	0.28761	60.714	0.28831	60.709	0.28925
60.952	0.24196	60.811	0.28828	60.792	0.28395	60.783	0.28377	60.775	0.28333	60.767	0.28205	60.759	0.28203	60.751	0.28398	60.744	0.2842	60.739	0.28455	60.732	0.28532	60.728	0.28591	60.722	0.28682	60.717	0.28763	60.714	0.28833	60.709	0.28927
60.952	0.24131	60.811	0.28828	60.792	0.28396	60.783	0.28379	60.775	0.28336	60.767	0.28208	60.76	0.28205	60.751	0.28401	60.744	0.28423	60.739	0.28458	60.732	0.28535	60.728	0.28593	60.722	0.28684	60.717	0.28766	60.714	0.28835	60.709	0.28928
60.952	0.24032	60.812	0.28828	60.793	0.28397	60.783	0.28381	60.775	0.28338	60.767	0.28211	60.76	0.28208	60.751	0.28404	60.745	0.28426	60.739	0.28461	60.733	0.28538	60.728	0.28596	60.722	0.28687	60.718	0.28768	60.714	0.28837	60.709	0.2893
60.952	0.23897	60.812	0.28828	60.793	0.28399	60.783	0.28382	60.775	0.28341	60.767	0.28214	60.76	0.28211	60.751	0.28406	60.745	0.28429	60.739	0.28463	60.733	0.28541	60.728	0.28598	60.722	0.28689	60.718	0.2877	60.714	0.28839	60.71	0.28931
60.953	0.23734	60.812	0.28829	60.793	0.284	60.784	0.28384	60.775	0.28343	60.767	0.28216	60.76	0.28213	60.751	0.28409	60.745	0.28432	60.739	0.28466	60.733	0.28543	60.728	0.28601	60.723	0.28692	60.718	0.28772	60.714	0.28841	60.71	0.28933
60.953	0.23598	60.812	0.28829	60.793	0.28401	60.784	0.28386	60.775	0.28346	60.767	0.28219	60.76	0.28216	60.751	0.28412	60.745	0.28435	60.739	0.28469	60.733	0.28546	60.728	0.28603	60.723	0.28694	60.718	0.28775	60.715	0.28843	60.71	0.28934
60.953	0.23435	60.812	0.28829	60.793	0.28402	60.784	0.28388	60.776	0.28348	60.768	0.28222	60.76	0.28219	60.751	0.28415	60.745	0.28438	60.739	0.28472	60.733	0.28549	60.728	0.28606	60.723	0.28697	60.718	0.28777	60.715	0.28844	60.71	0.28935
60.953	0.23244	60.812	0.2883	60.793	0.28404	60.784	0.28389	60.776	0.28351	60.768	0.28225	60.76	0.28221	60.752	0.28418	60.745	0.28441	60.74	0.28475	60.733	0.28551	60.729	0.28608	60.723	0.28699	60.718	0.28779	60.715	0.28846	60.71	0.28937
60.953	0.23025	60.812	0.2883	60.793	0.28405	60.784	0.28391	60.776	0.28353	60.768	0.28227	60.761	0.28224	60.752	0.28421	60.745	0.28444	60.74	0.28478	60.733	0.28554	60.729	0.28611	60.723	0.28702	60.718	0.28781	60.715	0.28848	60.71	0.28938
60.953	0.22968	60.812	0.28831	60.794	0.28406	60.784	0.28393	60.776	0.28356	60.768	0.2823	60.761	0.28227	60.752	0.28423	60.746	0.28447	60.74	0.28481	60.734	0.28557	60.729	0.28613	60.723	0.28704	60.719	0.28783	60.715	0.2885	60.71	0.2894
60.953	0.22909	60.813	0.28832	60.794	0.28408	60.784	0.28395	60.776	0.28358	60.768	0.28233	60.761	0.28229	60.752	0.28426	60.746	0.28449	60.74	0.28483	60.734	0.2856	60.729	0.28616	60.723	0.28707	60.719	0.28786	60.715	0.28851	60.711	0.28941
60.953	0.22848	60.813	0.28833	60.794	0.28409	60.785	0.28396	60.776	0.28361	60.768	0.28235	60.761	0.28232	60.752	0.28429	60.746	0.28452	60.74	0.28486	60.734	0.28562	60.729	0.28619	60.724	0.28709	60.719	0.28788	60.715	0.28853	60.711	0.28942
60.954	0.22777	60.813	0.28834	60.794	0.28411	60.785	0.28398	60.776	0.28363	60.768	0.28238	60.761	0.28235	60.752	0.28432	60.746	0.28455	60.74	0.28489	60.734	0.28565	60.729	0.28621	60.724	0.28712	60.719	0.2879	60.716	0.28855	60.711	0.28944
60.954	0.22691	60.813	0.28835	60.794	0.28412	60.785	0.284	60.777	0.28365	60.768	0.28241	60.761	0.28237	60.752	0.28435	60.746	0.28458	60.74	0.28492	60.734	0.28568	60.729	0.28624	60.724	0.28714	60.719	0.28792	60.716	0.28857	60.711	0.28945
60.954	0.22589	60.813	0.28836	60.794	0.28413	60.785	0.28401	60.777	0.28368	60.769	0.28244	60.761	0.2824	60.753	0.28437	60.746	0.28461	60.741	0.28495	60.734	0.28571	60.73	0.28626	60.724	0.28716	60.719	0.28794	60.716	0.28858	60.711	0.28946
60.954	0.2247	60.813	0.28837	60.794	0.28415	60.785	0.28403	60.777	0.2837	60.769	0.28246	60.762	0.28243	60.753	0.2844	60.746	0.28464	60.741	0.28498	60.734	0.28573	60.73	0.28629	60.724	0.28719	60.719	0.28796	60.716	0.2886	60.711	0.28947
60.954	0.22348	60.813	0.28838	60.794	0.28416	60.785	0.28405	60.777	0.28372	60.769	0.28249	60.762	0.28246	60.753	0.28443	60.747	0.28467	60.741	0.28501	60.735	0.28576	60.73	0.28632	60.724	0.28721	60.72	0.28798	60.716	0.28862	60.711	0.28948
60.954	0.22232	60.814	0.28839	60.795	0.28418	60.785	0.28406	60.777	0.28375	60.769	0.28252	60.762	0.28248	60.753	0.28446	60.747	0.2847	60.741	0.28504	60.735	0.28579	60.73	0.28634	60.724	0.28723	60.72	0.288	60.716	0.28863	60.712	0.28949
60.954	0.22104	60.814	0.28841	60.795	0.28419	60.786	0.28408	60.777	0.28377	60.769	0.28254	60.762	0.28251	60.753	0.28449	60.747	0.28473	60.741	0.28507	60.735	0.28582	60.73	0.28637	60.725	0.28726	60.72	0.28802	60.716	0.28865	60.712	0.2895
60.955	0.21963	60.814	0.28842	60.795	0.28421	60.786	0.2841	60.777	0.28379	60.769	0.28257	60.762	0.28254	60.753	0.28451	60.747	0.28476	60.741	0.2851	60.735	0.28584	60.73	0.28639	60.725	0.28728	60.72	0.28804	60.717	0.28867	60.712	0.28951
60.955	0.21808	60.814	0.28844	60.795	0.28423	60.786	0.28411	60.778	0.28381	60.769	0.2826	60.762	0.28256	60.753	0.28454	60.747	0.28479	60.741	0.28513	60.735	0.28587	60.73	0.28642	60.725	0.2873	60.72	0.28806	60.717	0.28868	60.712	0.28951
60.955	0.21808	60.814	0.28845	60.795	0.28424	60.786	0.28413	60.778	0.28383	60.77	0.28262	60.762	0.28259	60.754	0.28457	60.747	0.28482	60.742	0.28516	60.735	0.2859	60.731	0.28644	60.725	0.28732	60.72	0.28807	60.717	0.28869	60.712	0.28952
60.955	0.21809	60.814	0.28847	60.795	0.28426	60.786	0.28415	60.778	0.28385	60.77	0.28265	60.763	0.28262	60.754	0.28459	60.747	0.28485	60.742	0.28519	60.735	0.28593	60.731	0.28647	60.725	0.28735	60.72	0.28809	60.717	0.28871	60.712	0.28953
60.955	0.21809	60.814	0.28849	60.795	0.28427	60.786	0.28416	60.778	0.28387	60.77	0.28268	60.763	0.28264	60.754	0.28462	60.748	0.28488	60.742	0.28522	60.736	0.28595	60.731	0.28649	60.725	0.28737	60.721	0.28811	60.717	0.28872	60.712	0.28954
60.955	0.21809	60.815	0.28851	60.796	0.28429	60.786	0.28418	60.778	0.2839	60.77	0.2827	60.763	0.28267	60.754	0.28465	60.748	0.28491	60.742	0.28525	60.736	0.28598	60.731	0.28652	60.725	0.28739	60.721	0.28813	60.717	0.28873	60.713	0.28954
60.955	0.2181	60.815	0.28852	60.796	0.28431	60.786	0.28419	60.778	0.28392	60.77	0.28273	60.763	0.2827	60.754	0.28468	60.748	0.28494	60.742	0.28527	60.736	0.28601	60.731	0.28654	60.726	0.28741	60.721	0.28814	60.717	0.28874	60.713	0.28955
60.956	0.2181	60.815	0.28854	60.796	0.28432	60.787	0.28421	60.778	0.28394	60.77	0.28275	60.763	0.28272	60.754	0.2847	60.748	0.28497	60.742	0.2853	60.736	0.28603	60.731	0.28657	60.726	0.28743	60.721	0.28816	60.718	0.28875	60.713	0.28956
60.956	0.2181	60.815	0.28856	60.796	0.28434	60.787	0.28422	60.779	0.28396	60.77	0.28278	60.763	0.28275	60.754	0.28473	60.748	0.285	60.742	0.28533	60.736	0.28606	60.732	0.28659	60.726	0.28745	60.721	0.28818	60.718	0.28876	60.713	0.28956
60.956	0.21811	60.815	0.28858	60.796	0.28436	60.787	0.28424	60.779	0.28398	60.771	0.28281	60.763	0.28277	60.755	0.28476	60.748	0.28503	60.743	0.28536	60.736	0.28609	60.732	0.28662	60.726	0.28747	60.721	0.28819	60.718	0.28877	60.713	0.28957
60.956	0.21811	60.815	0.2886	60.796	0.28437	60.787	0.28425	60.779	0.28399	60.771	0.28283	60.763	0.2828	60.755	0.28479	60.748	0.28506	60.743	0.28539	60.736	0.28612	60.732	0.28664	60.726	0.2875	60.721	0.28821	60.718	0.28878	60.713	0.28958
60.956	0.21811	60.815	0.28863	60.796	0.28439	60.787	0.28427	60.779	0.28401	60.771	0.28286	60.764	0.28283	60.755	0.28481	60.749	0.28509	60.743	0.28542	60.737	0.28614	60.732	0.28667	60.726	0.28752	60.722	0.28823	60.718	0.2888	60.714	0.28958
60.956	0.21811	60.816	0.28865	60.797	0.28441	60.787	0.28428	60.779	0.28403	60.771	0.28288	60.764	0.28285	60.755	0.28484	60.749	0.28512	60.743	0.28545	60.737	0.28617	60.732	0.28669	60.726	0.28753	60.722	0.28824	60.718	0.28881	60.714	0.28959
60.956	0.21811	60.816	0.28867	60.797	0.28443	60.787	0.2843	60.779	0.28405	60.771	0.28291	60.764	0.28288	60.755	0.28487	60.749	0.28515	60.743	0.28548	60.737	0.2862	60.732	0.28671	60.727	0.28755	60.722	0.28825	60.718	0.28882	60.714	0.28959
60.957	0.21812	60.816	0.28869	60.797	0.28445	60.788	0.28431	60.779	0.28407	60.771	0.28293	60.764	0.2829	60.755	0.28489	60.749	0.28517	60.743	0.2855	60.737	0.28622	60.732	0.28673	60.727	0.28757	60.722	0.28827	60.719	0.28883	60.714	0.28959
60.957	0.21812	60.816	0.28872	60.797	0.28446	60.788	0.28433	60.78	0.28409	60.771	0.28296	60.764	0.28293	60.755	0.28492	60.749	0.2852	60.743	0.28553	60.737	0.28625	60.733	0.28676	60.727	0.28759	60.722	0.28828	60.719	0.28884	60.714	0.2896
60.957	0.21812	60.816	0.28874	60.797	0.28448	60.788	0.28434	60.78	0.28411	60.772	0.28298	60.764	0.28295	60.756	0.28494	60.749	0.28523	60.744	0.28556	60.737	0.28627	60.733	0.28678	60.727	0.28761	60.722	0.28829	60.719	0.28885	60.714	0.2896
60.957	0.21812	60.816	0.28877	60.797	0.2845	60.788	0.28436	60.78	0.28412	60.772	0.28301	60.764	0.28298	60.756	0.28497	60.749	0.28526	60.744	0.28558	60.737	0.2863	60.733	0.2868	60.727	0.28762	60.722	0.2883	60.719	0.28885	60.714	0.2896
60.957	0.21812	60.816	0.28879	60.797	0.28452	60.788	0.28438	60.78	0.28414	60.772	0.28303	60.765	0.283	60.756	0.285	60.75	0.28529	60.744	0.28561	60.738	0.28632	60.733	0.28682	60.727	0.28764	60.723	0.28832	60.719	0.28886	60.715	0.2896
60.957	0.21812	60.817	0.28882	60.798	0.28454	60.788	0.28439	60.78	0.28416	60.772	0.28306	60.765	0.28303	60.756	0.28502	60.75	0.28532	60.744	0.28564	60.738	0.28635	60.733	0.28684	60.728	0.28766	60.723	0.28833	60.719	0.28887	60.715	0.2896
60.957	0.21844	60.817	0.28884	60.798	0.28455	60.788	0.28441	60.78	0.28417	60.772	0.28308	60.765	0.28305	60.756	0.28505	60.75	0.28534	60.744	0.28566	60.738	0.28637	60.733	0.28686	60.728	0.28767	60.723	0.28834	60.719	0.28887	60.715	0.28961
60.957	0.21901	60.817	0.28887	60.798	0.28457	60.789	0.28442	60.78	0.28419	60.772	0.28311	60.765	0.28308	60.756	0.28507	60.75	0.28537	60.744	0.28569	60.738	0.2864	60.733	0.28688	60.728	0.28769	60.723	0.28835	60.72	0.28888	60.715	0.28961
60.958	0.2195	60.817	0.2889	60.798	0.28459	60.789	0.28444	60.78	0.2842	60.772	0.28313	60.765	0.2831	60.756	0.2851	60.75	0.2854	60.744	0.28571	60.738	0.28642	60.734	0.2869	60.728	0.28771	60.723	0.28836	60.72	0.28888	60.715	0.28961
60.958	0.21992	60.817	0.28892	60.798	0.28461	60.789	0.28446	60.781	0.28422	60.773	0.28316	60.765	0.28313	60.756	0.28512	60.75	0.28542	60.745	0.28574	60.738	0.28644	60.734	0.28692	60.728	0.28772	60.723	0.28837	60.72	0.28889	60.715	0.28961
60.958	0.22026	60.817	0.28895	60.798	0.28463	60.789	0.28447	60.781	0.28423	60.773	0.28318	60.765	0.28315	60.757	0.28515	60.75	0.28545	60.745	0.28576	60.738	0.28647	60.734	0.28694	60.728	0.28774	60.723	0.28839	60.72	0.2889	60.715	0.28962
60.958	0.22052	60.817	0.28898	60.798	0.28465	60.789	0.28449	60.781	0.28425	60.773	0.2832	60.766	0.28318	60.757	0.28517	60.751	0.28548	60.745	0.28579	60.739	0.28649	60.734	0.28696	60.728	0.28775	60.724	0.2884	60.72	0.2889	60.716	0.28962
60.958	0.22071	60.818	0.289	60.799	0.28467	60.789	0.2845	60.781	0.28426	60.773	0.28323	60.766	0.2832	60.757	0.2852	60.751	0.2855	60.745	0.28581	60.739	0.28651	60.734	0.28698	60.729	0.28777	60.724	0.28841	60.72	0.28891	60.716	0.28962
60.958	0.22083	60.818	0.28903	60.799	0.28468	60.789	0.28452	60.781	0.28428	60.773	0.28325	60.766	0.28323	60.757	0.28522	60.751	0.28553	60.745	0.28584	60.739	0.28653	60.734	0.28699	60.729	0.28778	60.724	0.28842	60.72	0.28892	60.716	0.28962
60.958	0.22088	60.818	0.28906	60.799	0.2847	60.79	0.28454	60.781	0.28429	60.773	0.28328	60.766	0.28325	60.757	0.28524	60.751	0.28555	60.745	0.28586	60.739	0.28655	60.734	0.28701	60.729	0.2878	60.724	0.28842	60.721	0.28892	60.716	0.28962
60.959	0.22087	60.818	0.28908	60.799	0.28472	60.79	0.28455	60.781	0.28431	60.773	0.2833	60.766	0.28327	60.757	0.28527	60.751	0.28558	60.745	0.28589	60.739	0.28658	60.735	0.28703	60.729	0.28781	60.724	0.28843	60.721	0.28893	60.716	0.28962
60.959	0.22082	60.818	0.28911	60.799	0.28474	60.79	0.28457	60.782	0.28432	60.774	0.28332	60.766	0.2833	60.757	0.28529	60.751	0.2856	60.746	0.28591	60.739	0.2866	60.735	0.28705	60.729	0.28782	60.724	0.28844	60.721	0.28893	60.716	0.28962
60.959	0.22072	60.818	0.28914	60.799	0.28476	60.79	0.28459	60.782	0.28434	60.774	0.28334	60.766	0.28332	60.758	0.28531	60.751	0.28562	60.746	0.28593	60.739	0.28662	60.735	0.28706	60.729	0.28784	60.724	0.28845	60.721	0.28894	60.716	0.28961
60.959	0.22056	60.818	0.28917	60.799	0.28478	60.79	0.2846	60.782	0.28435	60.774	0.28337	60.767	0.28334	60.758	0.28533	60.752	0.28565	60.746	0.28595	60.74	0.28664	60.735	0.28708	60.729	0.28785	60.725	0.28846	60.721	0.28894	60.717	0.28961
60.959	0.22036	60.819	0.28919	60.799	0.2848	60.79	0.28462	60.782	0.28436	60.774	0.28339	60.767	0.28337	60.758	0.28535	60.752	0.28567	60.746	0.28597	60.74	0.28666	60.735	0.2871	60.73	0.28786	60.725	0.28846	60.721	0.28894	60.717	0.28961
60.959	0.22026	60.819	0.28922	60.8	0.28481	60.79	0.28464	60.782	0.28437	60.774	0.28341	60.767	0.28339	60.758	0.28537	60.752	0.28569	60.746	0.28599	60.74	0.28668	60.735	0.28711	60.73	0.28787	60.725	0.28847	60.722	0.28895	60.717	0.2896
60.959	0.22023	60.819	0.28925	60.8	0.28483	60.791	0.28465	60.782	0.28439	60.774	0.28343	60.767	0.28341	60.758	0.28539	60.752	0.28571	60.746	0.28601	60.74	0.28669	60.735	0.28713	60.73	0.28789	60.725	0.28847	60.722	0.28895	60.717	0.2896
60.96	0.22013	60.819	0.28928	60.8	0.28485	60.791	0.28467	60.782	0.2844	60.774	0.28345	60.767	0.28343	60.758	0.28541	60.752	0.28573	60.746	0.28603	60.74	0.28671	60.736	0.28714	60.73	0.2879	60.725	0.28848	60.722	0.28895	60.717	0.2896
60.96	0.21997	60.819	0.2893	60.8	0.28487	60.791	0.28469	60.783	0.28441	60.775	0.28348	60.767	0.28346	60.759	0.28543	60.752	0.28575	60.747	0.28605	60.74	0.28673	60.736	0.28716	60.73	0.28791	60.725	0.28849	60.722	0.28895	60.717	0.28959
60.96	0.21975	60.819	0.28933	60.8	0.28489	60.791	0.2847	60.783	0.28442	60.775	0.2835	60.767	0.28348	60.759	0.28545	60.752	0.28577	60.747	0.28607	60.74	0.28675	60.736	0.28717	60.73	0.28792	60.725	0.28849	60.722	0.28895	60.717	0.28959
60.96	0.21947	60.819	0.28936	60.8	0.28491	60.791	0.28472	60.783	0.28444	60.775	0.28352	60.768	0.2835	60.759	0.28547	60.753	0.28579	60.747	0.28609	60.741	0.28676	60.736	0.28719	60.73	0.28793	60.726	0.2885	60.722	0.28895	60.718	0.28959
60.96	0.21914	60.819	0.28938	60.8	0.28492	60.791	0.28474	60.783	0.28445	60.775	0.28354	60.768	0.28352	60.759	0.28549	60.753	0.28581	60.747	0.28611	60.741	0.28678	60.736	0.2872	60.731	0.28794	60.726	0.2885	60.722	0.28895	60.718	0.28958
60.96	0.21876	60.82	0.28941	60.801	0.28494	60.791	0.28475	60.783	0.28446	60.775	0.28356	60.768	0.28354	60.759	0.28551	60.753	0.28583	60.747	0.28613	60.741	0.2868	60.736	0.28722	60.731	0.28795	60.726	0.28851	60.723	0.28895	60.718	0.28958
60.96	0.21837	60.82	0.28944	60.801	0.28496	60.792	0.28477	60.783	0.28447	60.775	0.28358	60.768	0.28356	60.759	0.28552	60.753	0.28585	60.747	0.28615	60.741	0.28681	60.736	0.28723	60.731	0.28796	60.726	0.28851	60.723	0.28895	60.718	0.28958
60.961	0.21891	60.82	0.28946	60.801	0.28498	60.792	0.28479	60.783	0.28448	60.775	0.2836	60.768	0.28358	60.759	0.28554	60.753	0.28587	60.747	0.28616	60.741	0.28683	60.737	0.28724	60.731	0.28797	60.726	0.28852	60.723	0.28895	60.718	0.28957
60.961	0.21936	60.82	0.28949	60.801	0.285	60.792	0.2848	60.784	0.28449	60.776	0.28361	60.768	0.2836	60.76	0.28556	60.753	0.28589	60.748	0.28618	60.741	0.28685	60.737	0.28725	60.731	0.28798	60.726	0.28852	60.723	0.28895	60.718	0.28956
60.961	0.21969	60.82	0.28952	60.801	0.28502	60.792	0.28482	60.784	0.28451	60.776	0.28363	60.768	0.28362	60.76	0.28558	60.753	0.28591	60.748	0.2862	60.741	0.28686	60.737	0.28727	60.731	0.28799	60.727	0.28852	60.723	0.28895	60.718	0.28955
60.961	0.21991	60.82	0.28954	60.801	0.28503	60.792	0.28484	60.784	0.28452	60.776	0.28365	60.769	0.28364	60.76	0.28559	60.754	0.28593	60.748	0.28622	60.742	0.28688	60.737	0.28728	60.731	0.28799	60.727	0.28852	60.723	0.28895	60.719	0.28955
60.961	0.22001	60.82	0.28957	60.801	0.28505	60.792	0.28486	60.784	0.28453	60.776	0.28367	60.769	0.28365	60.76	0.28561	60.754	0.28594	60.748	0.28623	60.742	0.28689	60.737	0.28729	60.732	0.288	60.727	0.28853	60.723	0.28895	60.719	0.28954
60.961	0.22	60.821	0.28959	60.802	0.28507	60.792	0.28487	60.784	0.28454	60.776	0.28368	60.769	0.28367	60.76	0.28562	60.754	0.28596	60.748	0.28625	60.742	0.28691	60.737	0.2873	60.732	0.28801	60.727	0.28853	60.724	0.28895	60.719	0.28953
60.961	0.21988	60.821	0.28962	60.802	0.28509	60.792	0.28489	60.784	0.28455	60.776	0.2837	60.769	0.28369	60.76	0.28564	60.754	0.28597	60.748	0.28626	60.742	0.28692	60.737	0.28731	60.732	0.28801	60.727	0.28853	60.724	0.28894	60.719	0.28952
60.962	0.21965	60.821	0.28964	60.802	0.2851	60.793	0.28491	60.784	0.28456	60.776	0.28372	60.769	0.28371	60.76	0.28565	60.754	0.28599	60.748	0.28627	60.742	0.28693	60.738	0.28732	60.732	0.28802	60.727	0.28853	60.724	0.28894	60.719	0.28951
60.962	0.21932	60.821	0.28966	60.802	0.28512	60.793	0.28492	60.785	0.28457	60.777	0.28373	60.769	0.28372	60.761	0.28566	60.754	0.286	60.749	0.28629	60.742	0.28694	60.738	0.28733	60.732	0.28802	60.727	0.28853	60.724	0.28894	60.719	0.28951
60.962	0.2189	60.821	0.28969	60.802	0.28514	60.793	0.28494	60.785	0.28458	60.777	0.28375	60.769	0.28374	60.761	0.28567	60.754	0.28602	60.749	0.2863	60.743	0.28695	60.738	0.28734	60.732	0.28803	60.728	0.28853	60.724	0.28893	60.72	0.2895
60.962	0.21838	60.821	0.28971	60.802	0.28516	60.793	0.28496	60.785	0.28459	60.777	0.28376	60.77	0.28376	60.761	0.28569	60.755	0.28603	60.749	0.28631	60.743	0.28696	60.738	0.28734	60.732	0.28803	60.728	0.28853	60.724	0.28892	60.72	0.28949
60.962	0.21812	60.821	0.28973	60.802	0.28517	60.793	0.28497	60.785	0.2846	60.777	0.28378	60.77	0.28377	60.761	0.2857	60.755	0.28604	60.749	0.28632	60.743	0.28697	60.738	0.28735	60.733	0.28804	60.728	0.28853	60.724	0.28892	60.72	0.28949
60.962	0.2182	60.822	0.28975	60.803	0.28519	60.793	0.28499	60.785	0.28461	60.777	0.28379	60.77	0.28379	60.761	0.28571	60.755	0.28605	60.749	0.28633	60.743	0.28698	60.738	0.28736	60.733	0.28804	60.728	0.28853	60.725	0.28891	60.72	0.28948
60.962	0.21841	60.822	0.28978	60.803	0.28521	60.793	0.28501	60.785	0.28462	60.777	0.2838	60.77	0.2838	60.761	0.28572	60.755	0.28607	60.749	0.28634	60.743	0.28699	60.738	0.28737	60.733	0.28805	60.728	0.28853	60.725	0.28891	60.72	0.28947
60.962	0.21862	60.822	0.2898	60.803	0.28522	60.794	0.28502	60.785	0.28463	60.777	0.28382	60.77	0.28382	60.761	0.28573	60.755	0.28608	60.749	0.28635	60.743	0.287	60.739	0.28738	60.733	0.28805	60.728	0.28853	60.725	0.28891	60.72	0.28946
60.963	0.21879	60.822	0.28982	60.803	0.28524	60.794	0.28504	60.786	0.28464	60.778	0.28383	60.77	0.28383	60.762	0.28574	60.755	0.28609	60.75	0.28636	60.743	0.28701	60.739	0.28738	60.733	0.28806	60.728	0.28853	60.725	0.2889	60.72	0.28945
60.963	0.21891	60.822	0.28984	60.803	0.28526	60.794	0.28506	60.786	0.28465	60.778	0.28384	60.77	0.28384	60.762	0.28575	60.755	0.2861	60.75	0.28637	60.744	0.28702	60.739	0.28739	60.733	0.28806	60.729	0.28853	60.725	0.2889	60.721	0.28944
60.963	0.21897	60.822	0.28986	60.803	0.28527	60.794	0.28507	60.786	0.28466	60.778	0.28385	60.771	0.28386	60.762	0.28576	60.756	0.28611	60.75	0.28638	60.744	0.28703	60.739	0.2874	60.733	0.28806	60.729	0.28853	60.725	0.2889	60.721	0.28943
60.963	0.21896	60.822	0.28988	60.803	0.28529	60.794	0.28509	60.786	0.28466	60.778	0.28386	60.771	0.28387	60.762	0.28577	60.756	0.28612	60.75	0.28639	60.744	0.28704	60.739	0.2874	60.734	0.28807	60.729	0.28853	60.725	0.28889	60.721	0.28942
60.963	0.21892	60.823	0.28989	60.804	0.2853	60.794	0.28511	60.786	0.28467	60.778	0.28387	60.771	0.28388	60.762	0.28578	60.756	0.28613	60.75	0.2864	60.744	0.28704	60.739	0.28741	60.734	0.28807	60.729	0.28852	60.726	0.28889	60.721	0.28941
60.963	0.21882	60.823	0.28991	60.804	0.28532	60.794	0.28512	60.786	0.28468	60.778	0.28388	60.771	0.28389	60.762	0.28579	60.756	0.28614	60.75	0.28641	60.744	0.28705	60.739	0.28741	60.734	0.28807	60.729	0.28852	60.726	0.28888	60.721	0.2894
60.963	0.21866	60.823	0.28993	60.804	0.28534	60.795	0.28514	60.786	0.28469	60.778	0.28389	60.771	0.2839	60.762	0.28579	60.756	0.28614	60.75	0.28641	60.744	0.28706	60.74	0.28742	60.734	0.28807	60.729	0.28852	60.726	0.28888	60.721	0.28939
60.964	0.2184	60.823	0.28995	60.804	0.28535	60.795	0.28515	60.787	0.2847	60.779	0.2839	60.771	0.28392	60.763	0.2858	60.756	0.28615	60.751	0.28642	60.744	0.28707	60.74	0.28742	60.734	0.28807	60.729	0.28851	60.726	0.28887	60.721	0.28938
60.964	0.21814	60.823	0.28996	60.804	0.28537	60.795	0.28517	60.787	0.28471	60.779	0.28391	60.771	0.28393	60.763	0.2858	60.756	0.28616	60.751	0.28643	60.745	0.28707	60.74	0.28742	60.734	0.28807	60.73	0.28851	60.726	0.28886	60.722	0.28937
60.964	0.21815	60.823	0.28998	60.804	0.28538	60.795	0.28519	60.787	0.28472	60.779	0.28392	60.772	0.28394	60.763	0.28581	60.757	0.28616	60.751	0.28643	60.745	0.28708	60.74	0.28743	60.734	0.28807	60.73	0.28851	60.726	0.28885	60.722	0.28936
60.964	0.21815	60.823	0.28999	60.804	0.2854	60.795	0.28521	60.787	0.28473	60.779	0.28393	60.772	0.28395	60.763	0.28581	60.757	0.28617	60.751	0.28644	60.745	0.28708	60.74	0.28743	60.735	0.28807	60.73	0.2885	60.726	0.28884	60.722	0.28936
60.964	0.21816	60.824	0.29001	60.804	0.28541	60.795	0.28522	60.787	0.28474	60.779	0.28394	60.772	0.28395	60.763	0.28582	60.757	0.28617	60.751	0.28644	60.745	0.28708	60.74	0.28744	60.735	0.28807	60.73	0.2885	60.727	0.28884	60.722	0.28935
60.964	0.21816	60.824	0.29002	60.805	0.28543	60.795	0.28524	60.787	0.28475	60.779	0.28394	60.772	0.28396	60.763	0.28582	60.757	0.28617	60.751	0.28644	60.745	0.28709	60.74	0.28744	60.735	0.28808	60.73	0.2885	60.727	0.28883	60.722	0.28934
60.964	0.21816	60.824	0.29003	60.805	0.28545	60.796	0.28526	60.787	0.28476	60.779	0.28395	60.772	0.28397	60.763	0.28582	60.757	0.28618	60.751	0.28645	60.745	0.28709	60.741	0.28744	60.735	0.28808	60.73	0.28849	60.727	0.28882	60.722	0.28933
60.965	0.21817	60.824	0.29005	60.805	0.28546	60.796	0.28528	60.788	0.28477	60.78	0.28396	60.772	0.28398	60.764	0.28583	60.757	0.28618	60.752	0.28645	60.745	0.2871	60.741	0.28745	60.735	0.28808	60.73	0.28849	60.727	0.28882	60.722	0.28932
60.965	0.21817	60.824	0.29006	60.805	0.28548	60.796	0.28529	60.788	0.28478	60.78	0.28397	60.773	0.28399	60.764	0.28583	60.757	0.28618	60.752	0.28645	60.746	0.2871	60.741	0.28745	60.735	0.28808	60.731	0.28849	60.727	0.28881	60.723	0.28931
60.965	0.21818	60.824	0.29007	60.805	0.28549	60.796	0.28531	60.788	0.28479	60.78	0.28397	60.773	0.28399	60.764	0.28583	60.758	0.28618	60.752	0.28645	60.746	0.2871	60.741	0.28745	60.735	0.28808	60.731	0.28848	60.727	0.28881	60.723	0.2893
60.965	0.21818	60.824	0.29008	60.805	0.28551	60.796	0.28533	60.788	0.2848	60.78	0.28398	60.773	0.284	60.764	0.28583	60.758	0.28618	60.752	0.28646	60.746	0.28711	60.741	0.28745	60.736	0.28808	60.731	0.28848	60.728	0.2888	60.723	0.28929
60.965	0.21818	60.825	0.29009	60.805	0.28552	60.796	0.28535	60.788	0.28481	60.78	0.28399	60.773	0.28401	60.764	0.28583	60.758	0.28619	60.752	0.28646	60.746	0.28711	60.741	0.28746	60.736	0.28808	60.731	0.28847	60.728	0.2888	60.723	0.28928
60.965	0.21819	60.825	0.2901	60.806	0.28554	60.796	0.28536	60.788	0.28482	60.78	0.28399	60.773	0.28401	60.764	0.28584	60.758	0.28619	60.752	0.28646	60.746	0.28712	60.741	0.28746	60.736	0.28807	60.731	0.28847	60.728	0.28879	60.723	0.28927
60.965	0.21819	60.825	0.2901	60.806	0.28555	60.797	0.28538	60.788	0.28483	60.78	0.284	60.773	0.28402	60.764	0.28584	60.758	0.28619	60.752	0.28647	60.746	0.28712	60.742	0.28746	60.736	0.28807	60.731	0.28846	60.728	0.28878	60.723	0.28925
60.966	0.2182	60.825	0.29011	60.806	0.28557	60.797	0.2854	60.789	0.28484	60.781	0.284	60.773	0.28402	60.765	0.28584	60.758	0.28619	60.753	0.28647	60.746	0.28712	60.742	0.28746	60.736	0.28807	60.731	0.28845	60.728	0.28877	60.723	0.28924
60.966	0.2182	60.825	0.29012	60.806	0.28559	60.797	0.28542	60.789	0.28485	60.781	0.28401	60.774	0.28403	60.765	0.28584	60.758	0.28619	60.753	0.28647	60.747	0.28712	60.742	0.28746	60.736	0.28807	60.732	0.28845	60.728	0.28876	60.724	0.28923
60.966	0.21821	60.825	0.29013	60.806	0.2856	60.797	0.28544	60.789	0.28486	60.781	0.28401	60.774	0.28403	60.765	0.28584	60.759	0.28619	60.753	0.28647	60.747	0.28713	60.742	0.28746	60.737	0.28807	60.732	0.28844	60.728	0.28875	60.724	0.28923
60.966	0.21821	60.825	0.29013	60.806	0.28562	60.797	0.28545	60.789	0.28487	60.781	0.28402	60.774	0.28403	60.765	0.28584	60.759	0.28619	60.753	0.28647	60.747	0.28713	60.742	0.28746	60.737	0.28806	60.732	0.28843	60.729	0.28875	60.724	0.28922
60.966	0.21822	60.826	0.29014	60.806	0.28563	60.797	0.28547	60.789	0.28488	60.781	0.28402	60.774	0.28404	60.765	0.28584	60.759	0.28619	60.753	0.28647	60.747	0.28713	60.742	0.28746	60.737	0.28806	60.732	0.28843	60.729	0.28874	60.724	0.28921
60.966	0.21823	60.826	0.29014	60.807	0.28565	60.797	0.28549	60.789	0.28489	60.781	0.28403	60.774	0.28404	60.765	0.28583	60.759	0.28619	60.753	0.28647	60.747	0.28713	60.742	0.28746	60.737	0.28806	60.732	0.28842	60.729	0.28873	60.724	0.2892
60.966	0.21823	60.826	0.29015	60.807	0.28567	60.798	0.28551	60.789	0.2849	60.781	0.28403	60.774	0.28404	60.765	0.28583	60.759	0.28619	60.753	0.28647	60.747	0.28713	60.743	0.28746	60.737	0.28806	60.732	0.28842	60.729	0.28872	60.724	0.28919
60.966	0.21824	60.826	0.29015	60.807	0.28568	60.798	0.28552	60.79	0.28492	60.782	0.28404	60.774	0.28404	60.766	0.28583	60.759	0.28618	60.754	0.28647	60.747	0.28713	60.743	0.28746	60.737	0.28805	60.732	0.28842	60.729	0.28871	60.725	0.28918
60.967	0.21824	60.826	0.29015	60.807	0.2857	60.798	0.28554	60.79	0.28493	60.782	0.28404	60.775	0.28405	60.766	0.28582	60.759	0.28618	60.754	0.28647	60.748	0.28713	60.743	0.28746	60.737	0.28805	60.733	0.28841	60.729	0.2887	60.725	0.28918
60.967	0.21825	60.826	0.29015	60.807	0.28572	60.798	0.28556	60.79	0.28494	60.782	0.28404	60.775	0.28405	60.766	0.28582	60.76	0.28618	60.754	0.28647	60.748	0.28713	60.743	0.28746	60.738	0.28805	60.733	0.28841	60.729	0.2887	60.725	0.28917
60.967	0.21826	60.826	0.29016	60.807	0.28573	60.798	0.28557	60.79	0.28495	60.782	0.28405	60.775	0.28405	60.766	0.28582	60.76	0.28617	60.754	0.28647	60.748	0.28713	60.743	0.28746	60.738	0.28805	60.733	0.2884	60.73	0.28869	60.725	0.28916
60.967	0.21826	60.827	0.29016	60.807	0.28575	60.798	0.28559	60.79	0.28496	60.782	0.28405	60.775	0.28405	60.766	0.28581	60.76	0.28617	60.754	0.28647	60.748	0.28713	60.743	0.28746	60.738	0.28805	60.733	0.2884	60.73	0.28869	60.725	0.28915
60.967	0.21827	60.827	0.29016	60.808	0.28576	60.798	0.28561	60.79	0.28497	60.782	0.28406	60.775	0.28405	60.766	0.28581	60.76	0.28617	60.754	0.28647	60.748	0.28713	60.743	0.28746	60.738	0.28804	60.733	0.28839	60.73	0.28868	60.725	0.28914
60.967	0.21827	60.827	0.29016	60.808	0.28578	60.798	0.28562	60.79	0.28498	60.782	0.28406	60.775	0.28405	60.766	0.28581	60.76	0.28616	60.754	0.28647	60.748	0.28713	60.744	0.28746	60.738	0.28804	60.733	0.28838	60.73	0.28867	60.725	0.28913
60.967	0.21828	60.827	0.29016	60.808	0.2858	60.799	0.28564	60.791	0.28499	60.783	0.28406	60.775	0.28405	60.767	0.2858	60.76	0.28616	60.755	0.28646	60.748	0.28713	60.744	0.28746	60.738	0.28804	60.734	0.28838	60.73	0.28867	60.726	0.28912
60.968	0.21829	60.827	0.29016	60.808	0.28581	60.799	0.28565	60.791	0.285	60.783	0.28406	60.776	0.28405	60.767	0.2858	60.761	0.28616	60.755	0.28646	60.749	0.28713	60.744	0.28746	60.738	0.28803	60.734	0.28837	60.73	0.28866	60.726	0.28911
60.968	0.21829	60.827	0.29016	60.808	0.28583	60.799	0.28567	60.791	0.28501	60.783	0.28407	60.776	0.28405	60.767	0.28579	60.761	0.28616	60.755	0.28646	60.749	0.28713	60.744	0.28746	60.739	0.28803	60.734	0.28836	60.73	0.28865	60.726	0.2891
60.968	0.2183	60.827	0.29016	60.808	0.28585	60.799	0.28568	60.791	0.28502	60.783	0.28407	60.776	0.28404	60.767	0.28579	60.761	0.28615	60.755	0.28646	60.749	0.28713	60.744	0.28746	60.739	0.28802	60.734	0.28836	60.731	0.28864	60.726	0.28909
60.968	0.21831	60.827	0.29015	60.808	0.28586	60.799	0.2857	60.791	0.28504	60.783	0.28407	60.776	0.28404	60.767	0.28578	60.761	0.28615	60.755	0.28646	60.749	0.28713	60.744	0.28746	60.739	0.28802	60.734	0.28835	60.731	0.28863	60.726	0.28909
60.968	0.21831	60.828	0.29015	60.809	0.28588	60.799	0.28571	60.791	0.28505	60.783	0.28407	60.776	0.28404	60.767	0.28578	60.761	0.28614	60.755	0.28646	60.749	0.28713	60.745	0.28745	60.739	0.28801	60.734	0.28834	60.731	0.28863	60.726	0.28908
60.968	0.21832	60.828	0.29015	60.809	0.2859	60.799	0.28573	60.791	0.28506	60.783	0.28407	60.776	0.28404	60.767	0.28577	60.761	0.28614	60.755	0.28645	60.749	0.28713	60.745	0.28745	60.739	0.28801	60.734	0.28834	60.731	0.28862	60.726	0.28907
60.968	0.21833	60.828	0.29015	60.809	0.28591	60.8	0.28574	60.792	0.28507	60.784	0.28408	60.776	0.28404	60.768	0.28577	60.761	0.28613	60.756	0.28645	60.749	0.28713	60.745	0.28745	60.739	0.28801	60.735	0.28833	60.731	0.28861	60.727	0.28907
60.969	0.21833	60.828	0.29014	60.809	0.28593	60.8	0.28576	60.792	0.28508	60.784	0.28408	60.777	0.28403	60.768	0.28576	60.762	0.28613	60.756	0.28644	60.75	0.28712	60.745	0.28745	60.739	0.288	60.735	0.28833	60.731	0.2886	60.727	0.28906
60.969	0.21834	60.828	0.29014	60.809	0.28595	60.8	0.28577	60.792	0.2851	60.784	0.28408	60.777	0.28403	60.768	0.28575	60.762	0.28612	60.756	0.28644	60.75	0.28712	60.745	0.28744	60.74	0.288	60.735	0.28832	60.731	0.28859	60.727	0.28906
60.969	0.21834	60.828	0.29014	60.809	0.28596	60.8	0.28578	60.792	0.28511	60.784	0.28408	60.777	0.28403	60.768	0.28574	60.762	0.28611	60.756	0.28643	60.75	0.28712	60.745	0.28744	60.74	0.288	60.735	0.28832	60.732	0.28859	60.727	0.28905
60.969	0.21835	60.828	0.29013	60.809	0.28598	60.8	0.2858	60.792	0.28512	60.784	0.28408	60.777	0.28402	60.768	0.28574	60.762	0.2861	60.756	0.28643	60.75	0.28712	60.745	0.28744	60.74	0.28799	60.735	0.28831	60.732	0.28858	60.727	0.28904
60.969	0.21836	60.829	0.29013	60.81	0.286	60.8	0.28581	60.792	0.28513	60.784	0.28408	60.777	0.28402	60.768	0.28573	60.762	0.28609	60.756	0.28642	60.75	0.28711	60.746	0.28744	60.74	0.28799	60.735	0.28831	60.732	0.28858	60.727	0.28903
60.969	0.21836	60.829	0.29012	60.81	0.28601	60.8	0.28583	60.792	0.28514	60.784	0.28408	60.777	0.28401	60.768	0.28572	60.762	0.28609	60.757	0.28642	60.75	0.28711	60.746	0.28744	60.74	0.28799	60.735	0.2883	60.732	0.28857	60.727	0.28903
60.969	0.21837	60.829	0.29011	60.81	0.28603	60.801	0.28584	60.793	0.28516	60.785	0.28408	60.777	0.28401	60.769	0.28571	60.762	0.28608	60.757	0.28642	60.75	0.28711	60.746	0.28743	60.74	0.28798	60.736	0.2883	60.732	0.28856	60.728	0.28902
60.97	0.21838	60.829	0.29011	60.81	0.28605	60.801	0.28585	60.793	0.28517	60.785	0.28408	60.778	0.284	60.769	0.2857	60.763	0.28607	60.757	0.28641	60.751	0.28711	60.746	0.28743	60.74	0.28798	60.736	0.28829	60.732	0.28856	60.728	0.28901
60.97	0.21838	60.829	0.2901	60.81	0.28606	60.801	0.28587	60.793	0.28518	60.785	0.28408	60.778	0.284	60.769	0.28569	60.763	0.28606	60.757	0.28641	60.751	0.2871	60.746	0.28743	60.741	0.28797	60.736	0.28828	60.732	0.28855	60.728	0.289
60.97	0.21839	60.829	0.29009	60.81	0.28608	60.801	0.28588	60.793	0.28519	60.785	0.28408	60.778	0.28399	60.769	0.28568	60.763	0.28606	60.757	0.2864	60.751	0.2871	60.746	0.28742	60.741	0.28797	60.736	0.28827	60.733	0.28854	60.728	0.28899
60.97	0.21839	60.829	0.29009	60.81	0.28609	60.801	0.28589	60.793	0.2852	60.785	0.28408	60.778	0.28399	60.769	0.28568	60.763	0.28605	60.757	0.2864	60.751	0.2871	60.746	0.28742	60.741	0.28796	60.736	0.28827	60.733	0.28854	60.728	0.28899
60.97	0.2184	60.83	0.29008	60.811	0.28611	60.801	0.28591	60.793	0.28521	60.785	0.28408	60.778	0.28398	60.769	0.28567	60.763	0.28604	60.757	0.28639	60.751	0.28709	60.747	0.28742	60.741	0.28795	60.736	0.28826	60.733	0.28853	60.728	0.28898
60.97	0.21841	60.83	0.29007	60.811	0.28613	60.801	0.28592	60.793	0.28522	60.785	0.28408	60.778	0.28397	60.769	0.28566	60.763	0.28603	60.758	0.28639	60.751	0.28709	60.747	0.28741	60.741	0.28795	60.736	0.28825	60.733	0.28852	60.728	0.28897
60.97	0.21841	60.83	0.29006	60.811	0.28614	60.802	0.28593	60.794	0.28523	60.786	0.28407	60.778	0.28397	60.77	0.28565	60.763	0.28603	60.758	0.28638	60.751	0.28709	60.747	0.28741	60.741	0.28794	60.737	0.28825	60.733	0.28851	60.729	0.28897
60.97	0.21842	60.83	0.29006	60.811	0.28616	60.802	0.28594	60.794	0.28524	60.786	0.28407	60.779	0.28396	60.77	0.28564	60.764	0.28602	60.758	0.28637	60.752	0.28708	60.747	0.2874	60.741	0.28794	60.737	0.28824	60.733	0.2885	60.729	0.28896
60.971	0.21842	60.83	0.29005	60.811	0.28617	60.802	0.28596	60.794	0.28525	60.786	0.28407	60.779	0.28395	60.77	0.28563	60.764	0.28601	60.758	0.28637	60.752	0.28707	60.747	0.28739	60.742	0.28793	60.737	0.28823	60.734	0.28849	60.729	0.28896
60.971	0.21843	60.83	0.29004	60.811	0.28619	60.802	0.28597	60.794	0.28526	60.786	0.28407	60.779	0.28394	60.77	0.28562	60.764	0.286	60.758	0.28636	60.752	0.28707	60.747	0.28739	60.742	0.28793	60.737	0.28823	60.734	0.28849	60.729	0.28895
60.971	0.21843	60.83	0.29003	60.811	0.28621	60.802	0.28598	60.794	0.28526	60.786	0.28406	60.779	0.28393	60.77	0.28561	60.764	0.28598	60.758	0.28635	60.752	0.28706	60.747	0.28738	60.742	0.28792	60.737	0.28822	60.734	0.28848	60.729	0.28895
60.971	0.21844	60.831	0.29002	60.811	0.28622	60.802	0.28599	60.794	0.28527	60.786	0.28406	60.779	0.28393	60.77	0.2856	60.764	0.28597	60.758	0.28634	60.752	0.28705	60.748	0.28738	60.742	0.28792	60.737	0.28822	60.734	0.28847	60.729	0.28894
60.971	0.21844	60.831	0.29001	60.812	0.28624	60.802	0.286	60.794	0.28528	60.786	0.28406	60.779	0.28392	60.771	0.28558	60.764	0.28596	60.759	0.28633	60.752	0.28705	60.748	0.28737	60.742	0.28791	60.737	0.28821	60.734	0.28847	60.73	0.28893
60.971	0.21845	60.831	0.29	60.812	0.28625	60.803	0.28602	60.795	0.28528	60.787	0.28405	60.779	0.28391	60.771	0.28557	60.764	0.28595	60.759	0.28632	60.752	0.28704	60.748	0.28737	60.742	0.28791	60.738	0.28821	60.734	0.28846	60.73	0.28893
60.971	0.21845	60.831	0.28999	60.812	0.28627	60.803	0.28603	60.795	0.28529	60.787	0.28405	60.78	0.2839	60.771	0.28556	60.765	0.28594	60.759	0.28632	60.753	0.28704	60.748	0.28736	60.742	0.2879	60.738	0.2882	60.734	0.28845	60.73	0.28892
60.972	0.21846	60.831	0.28998	60.812	0.28628	60.803	0.28604	60.795	0.2853	60.787	0.28404	60.78	0.28389	60.771	0.28554	60.765	0.28592	60.759	0.28631	60.753	0.28703	60.748	0.28736	60.743	0.28789	60.738	0.28819	60.735	0.28845	60.73	0.28891
60.972	0.21846	60.831	0.28997	60.812	0.2863	60.803	0.28605	60.795	0.2853	60.787	0.28403	60.78	0.28388	60.771	0.28553	60.765	0.28591	60.759	0.2863	60.753	0.28702	60.748	0.28735	60.743	0.28789	60.738	0.28818	60.735	0.28844	60.73	0.2889
60.972	0.21847	60.831	0.28996	60.812	0.28631	60.803	0.28606	60.795	0.28531	60.787	0.28403	60.78	0.28387	60.771	0.28551	60.765	0.2859	60.759	0.28629	60.753	0.28702	60.748	0.28735	60.743	0.28788	60.738	0.28818	60.735	0.28843	60.73	0.2889
60.972	0.21847	60.832	0.28995	60.812	0.28633	60.803	0.28607	60.795	0.28531	60.787	0.28402	60.78	0.28385	60.771	0.2855	60.765	0.28589	60.759	0.28628	60.753	0.28701	60.749	0.28734	60.743	0.28787	60.738	0.28817	60.735	0.28842	60.73	0.28889
60.972	0.21848	60.832	0.28994	60.813	0.28634	60.803	0.28608	60.795	0.28532	60.787	0.28401	60.78	0.28384	60.772	0.28549	60.765	0.28588	60.76	0.28627	60.753	0.287	60.749	0.28733	60.743	0.28787	60.738	0.28816	60.735	0.28841	60.731	0.28889
60.972	0.21848	60.832	0.28993	60.813	0.28636	60.804	0.28609	60.796	0.28532	60.788	0.284	60.78	0.28383	60.772	0.28547	60.765	0.28586	60.76	0.28627	60.753	0.28699	60.749	0.28733	60.743	0.28786	60.739	0.28815	60.735	0.28841	60.731	0.28888
60.972	0.21849	60.832	0.28992	60.813	0.28637	60.804	0.2861	60.796	0.28533	60.788	0.284	60.781	0.28382	60.772	0.28546	60.766	0.28585	60.76	0.28625	60.754	0.28699	60.749	0.28732	60.743	0.28785	60.739	0.28814	60.735	0.2884	60.731	0.28888
60.973	0.21849	60.832	0.2899	60.813	0.28639	60.804	0.28611	60.796	0.28533	60.788	0.28399	60.781	0.2838	60.772	0.28545	60.766	0.28584	60.76	0.28624	60.754	0.28698	60.749	0.28731	60.744	0.28784	60.739	0.28814	60.736	0.28839	60.731	0.28887
60.973	0.21849	60.832	0.28989	60.813	0.2864	60.804	0.28612	60.796	0.28533	60.788	0.28398	60.781	0.28379	60.772	0.28543	60.766	0.28582	60.76	0.28623	60.754	0.28697	60.749	0.2873	60.744	0.28784	60.739	0.28813	60.736	0.28838	60.731	0.28887
60.973	0.2185	60.832	0.28988	60.813	0.28642	60.804	0.28613	60.796	0.28534	60.788	0.28397	60.781	0.28377	60.772	0.28541	60.766	0.28581	60.76	0.28622	60.754	0.28696	60.749	0.28729	60.744	0.28783	60.739	0.28812	60.736	0.28837	60.731	0.28887
60.973	0.2185	60.833	0.28987	60.813	0.28643	60.804	0.28614	60.796	0.28534	60.788	0.28395	60.781	0.28376	60.772	0.2854	60.766	0.28579	60.76	0.28621	60.754	0.28695	60.75	0.28729	60.744	0.28782	60.739	0.28812	60.736	0.28836	60.731	0.28886
60.973	0.2185	60.833	0.28986	60.814	0.28644	60.804	0.28615	60.796	0.28534	60.789	0.28394	60.781	0.28375	60.773	0.28538	60.766	0.28577	60.761	0.28619	60.754	0.28694	60.75	0.28728	60.744	0.28782	60.739	0.28811	60.736	0.28836	60.732	0.28886
60.973	0.21851	60.833	0.28985	60.814	0.28646	60.805	0.28616	60.797	0.28534	60.789	0.28393	60.782	0.28373	60.773	0.28536	60.766	0.28575	60.761	0.28618	60.755	0.28692	60.75	0.28727	60.744	0.28781	60.74	0.2881	60.736	0.28835	60.732	0.28885
60.973	0.21851	60.833	0.28984	60.814	0.28647	60.805	0.28616	60.797	0.28534	60.789	0.28392	60.782	0.28371	60.773	0.28534	60.767	0.28574	60.761	0.28617	60.755	0.28691	60.75	0.28726	60.744	0.2878	60.74	0.28809	60.736	0.28834	60.732	0.28885
60.974	0.21851	60.833	0.28983	60.814	0.28649	60.805	0.28617	60.797	0.28534	60.789	0.2839	60.782	0.2837	60.773	0.28532	60.767	0.28572	60.761	0.28616	60.755	0.2869	60.75	0.28725	60.745	0.28779	60.74	0.28809	60.737	0.28834	60.732	0.28884
60.974	0.21852	60.833	0.29024	60.814	0.2865	60.805	0.28618	60.797	0.28534	60.789	0.28389	60.782	0.28368	60.773	0.2853	60.767	0.2857	60.761	0.28614	60.755	0.28689	60.75	0.28725	60.745	0.28778	60.74	0.28808	60.737	0.28833	60.732	0.28884
60.974	0.21852	60.833	0.29135	60.814	0.28651	60.805	0.28619	60.797	0.28534	60.789	0.28387	60.782	0.28366	60.773	0.28528	60.767	0.28568	60.761	0.28613	60.755	0.28688	60.75	0.28724	60.745	0.28778	60.74	0.28807	60.737	0.28833	60.732	0.28883
60.974	0.21852	60.834	0.29245	60.814	0.28652	60.805	0.2862	60.797	0.28534	60.789	0.28386	60.782	0.28364	60.773	0.28526	60.767	0.28566	60.761	0.28612	60.755	0.28687	60.751	0.28723	60.745	0.28777	60.74	0.28806	60.737	0.28832	60.732	0.28883
60.974	0.21852	60.834	0.29353	60.815	0.28654	60.805	0.2862	60.797	0.28534	60.79	0.28384	60.782	0.28362	60.774	0.28524	60.767	0.28565	60.762	0.28611	60.755	0.28686	60.751	0.28722	60.745	0.28776	60.741	0.28805	60.737	0.28832	60.733	0.28882
60.974	0.21852	60.834	0.29459	60.815	0.28655	60.806	0.28621	60.798	0.28533	60.79	0.28382	60.783	0.28361	60.774	0.28522	60.768	0.28563	60.762	0.28609	60.756	0.28685	60.751	0.28721	60.745	0.28775	60.741	0.28805	60.737	0.28831	60.733	0.28882
60.974	0.21853	60.834	0.29594	60.815	0.28656	60.806	0.28622	60.798	0.28533	60.79	0.28381	60.783	0.28359	60.774	0.2852	60.768	0.28561	60.762	0.28608	60.756	0.28684	60.751	0.2872	60.746	0.28774	60.741	0.28804	60.737	0.2883	60.733	0.28882
60.974	0.21853	60.834	0.29739	60.815	0.28657	60.806	0.28622	60.798	0.28533	60.79	0.28379	60.783	0.28357	60.774	0.28518	60.768	0.28559	60.762	0.28607	60.756	0.28683	60.751	0.28719	60.746	0.28773	60.741	0.28803	60.738	0.28829	60.733	0.28882
60.975	0.21853	60.834	0.29884	60.815	0.28658	60.806	0.28623	60.798	0.28532	60.79	0.28377	60.783	0.28354	60.774	0.28516	60.768	0.28557	60.762	0.28605	60.756	0.28682	60.751	0.28718	60.746	0.28772	60.741	0.28802	60.738	0.28829	60.733	0.28881
60.975	0.21853	60.834	0.30029	60.815	0.28659	60.806	0.28624	60.798	0.28532	60.79	0.28375	60.783	0.28352	60.774	0.28514	60.768	0.28555	60.762	0.28603	60.756	0.28681	60.751	0.28717	60.746	0.28771	60.741	0.28801	60.738	0.28828	60.733	0.28881
60.975	0.21853	60.834	0.30174	60.815	0.28661	60.806	0.28624	60.798	0.28531	60.79	0.28373	60.783	0.2835	60.774	0.28511	60.768	0.28553	60.762	0.28602	60.756	0.28679	60.752	0.28716	60.746	0.2877	60.741	0.28801	60.738	0.28827	60.733	0.28881
60.975	0.21853	60.835	0.30319	60.816	0.28662	60.806	0.28625	60.798	0.28531	60.791	0.28371	60.783	0.28348	60.775	0.28509	60.768	0.28551	60.763	0.286	60.756	0.28678	60.752	0.28715	60.746	0.2877	60.742	0.288	60.738	0.28827	60.734	0.28881
60.975	0.21853	60.835	0.30464	60.816	0.28663	60.807	0.28625	60.799	0.2853	60.791	0.28369	60.784	0.28346	60.775	0.28506	60.769	0.28549	60.763	0.28598	60.757	0.28677	60.752	0.28714	60.746	0.28769	60.742	0.288	60.738	0.28826	60.734	0.28881
60.975	0.21853	60.835	0.30608	60.816	0.28664	60.807	0.28625	60.799	0.2853	60.791	0.28366	60.784	0.28343	60.775	0.28504	60.769	0.28546	60.763	0.28597	60.757	0.28675	60.752	0.28713	60.747	0.28768	60.742	0.28799	60.738	0.28826	60.734	0.28881
60.975	0.21853	60.835	0.30753	60.816	0.28664	60.807	0.28626	60.799	0.28529	60.791	0.28364	60.784	0.28341	60.775	0.28501	60.769	0.28544	60.763	0.28595	60.757	0.28674	60.752	0.28712	60.747	0.28767	60.742	0.28798	60.739	0.28825	60.734	0.28881
60.976	0.21853	60.835	0.30898	60.816	0.28665	60.807	0.28626	60.799	0.28528	60.791	0.28362	60.784	0.28339	60.775	0.28498	60.769	0.28542	60.763	0.28593	60.757	0.28673	60.752	0.28711	60.747	0.28766	60.742	0.28798	60.739	0.28825	60.734	0.28881
60.976	0.2193	60.835	0.3105	60.816	0.28666	60.807	0.28626	60.799	0.28527	60.791	0.28359	60.784	0.28336	60.775	0.28496	60.769	0.28539	60.763	0.28592	60.757	0.28671	60.752	0.2871	60.747	0.28765	60.742	0.28797	60.739	0.28825	60.734	0.2888
60.976	0.22017	60.835	0.31203	60.816	0.28667	60.807	0.28627	60.799	0.28526	60.791	0.28357	60.784	0.28334	60.776	0.28493	60.769	0.28537	60.764	0.2859	60.757	0.2867	60.753	0.28709	60.747	0.28764	60.742	0.28796	60.739	0.28825	60.734	0.2888
60.976	0.22102	60.836	0.31357	60.817	0.28668	60.807	0.28627	60.799	0.28526	60.792	0.28354	60.784	0.28331	60.776	0.2849	60.769	0.28535	60.764	0.28589	60.757	0.28669	60.753	0.28708	60.747	0.28763	60.743	0.28796	60.739	0.28824	60.735	0.2888
60.976	0.22186	60.836	0.31511	60.817	0.28668	60.808	0.28627	60.8	0.28524	60.792	0.28352	60.785	0.28328	60.776	0.28487	60.77	0.28532	60.764	0.28587	60.758	0.28668	60.753	0.28707	60.747	0.28763	60.743	0.28795	60.739	0.28824	60.735	0.2888
60.976	0.22267	60.836	0.31667	60.817	0.28669	60.808	0.28627	60.8	0.28523	60.792	0.28349	60.785	0.28326	60.776	0.28485	60.77	0.2853	60.764	0.28585	60.758	0.28667	60.753	0.28706	60.748	0.28762	60.743	0.28794	60.74	0.28823	60.735	0.2888
60.976	0.22348	60.836	0.31822	60.817	0.2867	60.808	0.28627	60.8	0.28522	60.792	0.28347	60.785	0.28323	60.776	0.28482	60.77	0.28528	60.764	0.28584	60.758	0.28665	60.753	0.28705	60.748	0.28761	60.743	0.28794	60.74	0.28823	60.735	0.2888
60.977	0.22428	60.836	0.31978	60.817	0.2867	60.808	0.28627	60.8	0.28521	60.792	0.28344	60.785	0.2832	60.776	0.28479	60.77	0.28526	60.764	0.28582	60.758	0.28664	60.753	0.28703	60.748	0.2876	60.743	0.28793	60.74	0.28823	60.735	0.2888
60.977	0.22507	60.836	0.32135	60.817	0.28671	60.808	0.28627	60.8	0.2852	60.792	0.28341	60.785	0.28317	60.776	0.28476	60.77	0.28523	60.764	0.2858	60.758	0.28663	60.754	0.28702	60.748	0.28759	60.743	0.28792	60.74	0.28822	60.735	0.2888
60.977	0.22586	60.836	0.32293	60.817	0.28671	60.808	0.28627	60.8	0.28518	60.792	0.28338	60.785	0.28314	60.777	0.28474	60.77	0.28521	60.765	0.28578	60.758	0.28661	60.754	0.28701	60.748	0.28758	60.743	0.28792	60.74	0.28822	60.736	0.2888
60.977	0.22664	60.837	0.3251	60.818	0.28671	60.808	0.28627	60.8	0.28517	60.793	0.28336	60.785	0.28311	60.777	0.28471	60.77	0.28518	60.765	0.28576	60.758	0.2866	60.754	0.287	60.748	0.28758	60.744	0.28791	60.74	0.28821	60.736	0.2888
60.977	0.22742	60.837	0.32745	60.818	0.28672	60.809	0.28627	60.801	0.28516	60.793	0.28333	60.786	0.28308	60.777	0.28468	60.771	0.28516	60.765	0.28574	60.759	0.28658	60.754	0.28699	60.748	0.28757	60.744	0.28791	60.74	0.28821	60.736	0.2888
60.977	0.2282	60.837	0.32978	60.818	0.28672	60.809	0.28627	60.801	0.28514	60.793	0.2833	60.786	0.28305	60.777	0.28465	60.771	0.28513	60.765	0.28572	60.759	0.28657	60.754	0.28698	60.749	0.28756	60.744	0.28791	60.741	0.28821	60.736	0.28881
60.977	0.22898	60.837	0.33207	60.818	0.28672	60.809	0.28627	60.801	0.28513	60.793	0.28327	60.786	0.28302	60.777	0.28462	60.771	0.2851	60.765	0.2857	60.759	0.28655	60.754	0.28697	60.749	0.28755	60.744	0.2879	60.741	0.2882	60.736	0.28881
60.978	0.22977	60.837	0.33433	60.818	0.28672	60.809	0.28626	60.801	0.28511	60.793	0.28324	60.786	0.28299	60.777	0.28458	60.771	0.28508	60.765	0.28568	60.759	0.28654	60.754	0.28696	60.749	0.28755	60.744	0.2879	60.741	0.2882	60.736	0.28881
60.978	0.2306	60.837	0.33654	60.818	0.28672	60.809	0.28626	60.801	0.2851	60.793	0.28321	60.786	0.28296	60.777	0.28455	60.771	0.28505	60.765	0.28567	60.759	0.28652	60.755	0.28695	60.749	0.28754	60.744	0.2879	60.741	0.2882	60.736	0.28881
60.978	0.23148	60.837	0.3387	60.818	0.28672	60.809	0.28626	60.801	0.28508	60.794	0.28318	60.786	0.28293	60.778	0.28452	60.771	0.28502	60.766	0.28565	60.759	0.28651	60.755	0.28694	60.749	0.28753	60.744	0.28789	60.741	0.2882	60.737	0.28882
60.978	0.23244	60.838	0.34082	60.819	0.28672	60.809	0.28625	60.801	0.28506	60.794	0.28314	60.787	0.2829	60.778	0.28449	60.772	0.28499	60.766	0.28563	60.759	0.2865	60.755	0.28693	60.749	0.28752	60.745	0.28789	60.741	0.2882	60.737	0.28882
60.978	0.23341	60.838	0.34288	60.819	0.28672	60.809	0.28625	60.802	0.28505	60.794	0.28311	60.787	0.28286	60.778	0.28445	60.772	0.28497	60.766	0.28561	60.76	0.28648	60.755	0.28692	60.749	0.28752	60.745	0.28788	60.741	0.2882	60.737	0.28882
60.978	0.23438	60.838	0.34489	60.819	0.28672	60.81	0.28624	60.802	0.28503	60.794	0.28308	60.787	0.28283	60.778	0.28442	60.772	0.28494	60.766	0.2856	60.76	0.28647	60.755	0.28691	60.75	0.28751	60.745	0.28788	60.742	0.2882	60.737	0.28882
60.978	0.23535	60.838	0.34684	60.819	0.28671	60.81	0.28623	60.802	0.28501	60.794	0.28305	60.787	0.2828	60.778	0.28439	60.772	0.28492	60.766	0.28558	60.76	0.28646	60.755	0.2869	60.75	0.2875	60.745	0.28787	60.742	0.2882	60.737	0.28882
60.979	0.23632	60.838	0.34873	60.819	0.28671	60.81	0.28623	60.802	0.285	60.794	0.28301	60.787	0.28276	60.778	0.28436	60.772	0.28489	60.766	0.28556	60.76	0.28645	60.755	0.28689	60.75	0.2875	60.745	0.28787	60.742	0.2882	60.737	0.28882
60.979	0.23731	60.838	0.35056	60.819	0.2867	60.81	0.28622	60.802	0.28498	60.794	0.28298	60.787	0.28273	60.778	0.28433	60.772	0.28487	60.766	0.28554	60.76	0.28643	60.756	0.28688	60.75	0.28749	60.745	0.28787	60.742	0.2882	60.737	0.28882
60.979	0.2383	60.838	0.35233	60.819	0.2867	60.81	0.28622	60.802	0.28496	60.795	0.28294	60.787	0.28269	60.779	0.2843	60.772	0.28485	60.767	0.28552	60.76	0.28642	60.756	0.28687	60.75	0.28748	60.745	0.28786	60.742	0.2882	60.738	0.28883
60.979	0.23927	60.839	0.35404	60.819	0.28669	60.81	0.28621	60.802	0.28494	60.795	0.28291	60.788	0.28266	60.779	0.28427	60.773	0.28482	60.767	0.2855	60.761	0.28641	60.756	0.28686	60.75	0.28748	60.746	0.28786	60.742	0.2882	60.738	0.28883
60.979	0.24024	60.839	0.35568	60.82	0.28668	60.81	0.2862	60.803	0.28492	60.795	0.28288	60.788	0.28262	60.779	0.28423	60.773	0.28479	60.767	0.28549	60.761	0.28639	60.756	0.28685	60.75	0.28747	60.746	0.28786	60.742	0.2882	60.738	0.28884
60.979	0.24119	60.839	0.35726	60.82	0.28667	60.811	0.28619	60.803	0.2849	60.795	0.28284	60.788	0.28259	60.779	0.2842	60.773	0.28477	60.767	0.28547	60.761	0.28638	60.756	0.28684	60.751	0.28747	60.746	0.28786	60.743	0.2882	60.738	0.28884
60.979	0.24213	60.839	0.35878	60.82	0.28666	60.811	0.28618	60.803	0.28488	60.795	0.28281	60.788	0.28255	60.779	0.28417	60.773	0.28474	60.767	0.28545	60.761	0.28636	60.756	0.28683	60.751	0.28746	60.746	0.28785	60.743	0.2882	60.738	0.28885
60.979	0.24307	60.839	0.36024	60.82	0.28665	60.811	0.28618	60.803	0.28486	60.795	0.28277	60.788	0.28251	60.779	0.28414	60.773	0.28471	60.767	0.28543	60.761	0.28635	60.756	0.28682	60.751	0.28746	60.746	0.28785	60.743	0.2882	60.738	0.28885
60.98	0.24399	60.839	0.36164	60.82	0.28664	60.811	0.28617	60.803	0.28485	60.795	0.28273	60.788	0.28248	60.78	0.2841	60.773	0.28469	60.767	0.28541	60.761	0.28634	60.757	0.28682	60.751	0.28745	60.746	0.28785	60.743	0.2882	60.738	0.28886
60.98	0.24491	60.839	0.36298	60.82	0.28663	60.811	0.28616	60.803	0.28483	60.796	0.2827	60.788	0.28244	60.78	0.28407	60.773	0.28466	60.768	0.28539	60.761	0.28632	60.757	0.28681	60.751	0.28745	60.747	0.28785	60.743	0.28821	60.739	0.28886
60.98	0.24585	60.84	0.36427	60.82	0.28662	60.811	0.28615	60.803	0.28481	60.796	0.28266	60.789	0.28241	60.78	0.28403	60.774	0.28463	60.768	0.28537	60.762	0.28631	60.757	0.2868	60.751	0.28744	60.747	0.28785	60.743	0.28821	60.739	0.28887
60.98	0.2468	60.84	0.36549	60.821	0.2866	60.811	0.28614	60.804	0.28479	60.796	0.28262	60.789	0.28237	60.78	0.284	60.774	0.28461	60.768	0.28536	60.762	0.2863	60.757	0.2868	60.752	0.28744	60.747	0.28785	60.743	0.28821	60.739	0.28888
60.98	0.24782	60.84	0.36667	60.821	0.28659	60.812	0.28613	60.804	0.28477	60.796	0.28259	60.789	0.28233	60.78	0.28397	60.774	0.28458	60.768	0.28534	60.762	0.28629	60.757	0.28679	60.752	0.28744	60.747	0.28785	60.744	0.28822	60.739	0.28888
60.98	0.24891	60.84	0.3678	60.821	0.28657	60.812	0.28612	60.804	0.28475	60.796	0.28255	60.789	0.2823	60.78	0.28394	60.774	0.28456	60.768	0.28533	60.762	0.28628	60.757	0.28678	60.752	0.28743	60.747	0.28785	60.744	0.28822	60.739	0.28889
60.98	0.25002	60.84	0.36888	60.821	0.28656	60.812	0.28611	60.804	0.28473	60.796	0.28251	60.789	0.28226	60.78	0.28391	60.774	0.28454	60.768	0.28531	60.762	0.28627	60.757	0.28677	60.752	0.28743	60.747	0.28785	60.744	0.28823	60.739	0.28889
60.981	0.25113	60.84	0.36992	60.821	0.28654	60.812	0.28609	60.804	0.28471	60.796	0.28247	60.789	0.28222	60.781	0.28387	60.774	0.28451	60.769	0.2853	60.762	0.28626	60.758	0.28677	60.752	0.28743	60.747	0.28785	60.744	0.28823	60.739	0.2889
60.981	0.25225	60.84	0.37091	60.821	0.28652	60.812	0.28608	60.804	0.28469	60.797	0.28244	60.79	0.28219	60.781	0.28385	60.774	0.28449	60.769	0.28528	60.762	0.28625	60.758	0.28676	60.752	0.28742	60.748	0.28785	60.744	0.28823	60.74	0.2889
60.981	0.25336	60.84	0.37187	60.821	0.2865	60.812	0.28607	60.804	0.28466	60.797	0.2824	60.79	0.28215	60.781	0.28382	60.775	0.28447	60.769	0.28527	60.763	0.28624	60.758	0.28675	60.752	0.28742	60.748	0.28785	60.744	0.28824	60.74	0.28891
60.981	0.25447	60.841	0.37278	60.822	0.28648	60.812	0.28606	60.805	0.28464	60.797	0.28236	60.79	0.28212	60.781	0.28379	60.775	0.28445	60.769	0.28525	60.763	0.28623	60.758	0.28675	60.753	0.28742	60.748	0.28785	60.744	0.28824	60.74	0.28892
60.981	0.25558	60.841	0.37367	60.822	0.28646	60.813	0.28605	60.805	0.28462	60.797	0.28232	60.79	0.28208	60.781	0.28376	60.775	0.28443	60.769	0.28523	60.763	0.28622	60.758	0.28674	60.753	0.28742	60.748	0.28785	60.745	0.28824	60.74	0.28893
60.981	0.25669	60.841	0.37452	60.822	0.28644	60.813	0.28603	60.805	0.2846	60.797	0.28228	60.79	0.28204	60.781	0.28373	60.775	0.2844	60.769	0.28522	60.763	0.28621	60.758	0.28673	60.753	0.28741	60.748	0.28785	60.745	0.28825	60.74	0.28894
60.981	0.25779	60.841	0.37534	60.822	0.28642	60.813	0.28602	60.805	0.28458	60.797	0.28225	60.79	0.28201	60.781	0.2837	60.775	0.28438	60.769	0.2852	60.763	0.2862	60.758	0.28673	60.753	0.28741	60.748	0.28786	60.745	0.28825	60.74	0.28895
60.982	0.25888	60.841	0.37625	60.822	0.2864	60.813	0.28601	60.805	0.28456	60.798	0.28221	60.79	0.28197	60.782	0.28367	60.775	0.28436	60.77	0.28519	60.763	0.28619	60.759	0.28672	60.753	0.28741	60.748	0.28786	60.745	0.28826	60.74	0.28896
60.982	0.25996	60.841	0.37752	60.822	0.28637	60.813	0.286	60.805	0.28453	60.798	0.28217	60.791	0.28194	60.782	0.28364	60.776	0.28434	60.77	0.28517	60.763	0.28618	60.759	0.28672	60.753	0.28741	60.749	0.28786	60.745	0.28826	60.741	0.28897
60.982	0.26104	60.841	0.37875	60.822	0.28635	60.813	0.28598	60.805	0.28451	60.798	0.28213	60.791	0.28191	60.782	0.28361	60.776	0.28431	60.77	0.28516	60.764	0.28617	60.759	0.28672	60.753	0.28741	60.749	0.28787	60.745	0.28827	60.741	0.28898
60.982	0.26211	60.842	0.37994	60.823	0.28632	60.813	0.28597	60.806	0.28449	60.798	0.2821	60.791	0.28187	60.782	0.28359	60.776	0.28429	60.77	0.28515	60.764	0.28616	60.759	0.28671	60.754	0.28741	60.749	0.28787	60.745	0.28828	60.741	0.28899
60.982	0.26317	60.842	0.38109	60.823	0.28629	60.814	0.28596	60.806	0.28447	60.798	0.28206	60.791	0.28184	60.782	0.28356	60.776	0.28427	60.77	0.28514	60.764	0.28615	60.759	0.28671	60.754	0.28741	60.749	0.28788	60.746	0.28828	60.741	0.28901
60.982	0.26423	60.842	0.38227	60.823	0.28627	60.814	0.28594	60.806	0.28445	60.798	0.28202	60.791	0.28181	60.782	0.28353	60.776	0.28425	60.77	0.28513	60.764	0.28615	60.759	0.28671	60.754	0.28741	60.749	0.28788	60.746	0.28829	60.741	0.28902
60.982	0.26527	60.842	0.38353	60.823	0.28624	60.814	0.28593	60.806	0.28442	60.798	0.28198	60.791	0.28177	60.783	0.2835	60.776	0.28424	60.77	0.28512	60.764	0.28614	60.76	0.28671	60.754	0.28741	60.749	0.28789	60.746	0.2883	60.741	0.28903
60.983	0.2663	60.842	0.38474	60.823	0.28621	60.814	0.28591	60.806	0.2844	60.799	0.28194	60.791	0.28174	60.783	0.28348	60.776	0.28422	60.771	0.28511	60.764	0.28613	60.76	0.2867	60.754	0.28742	60.749	0.28789	60.746	0.28831	60.741	0.28904
60.983	0.26731	60.842	0.38591	60.823	0.28618	60.814	0.2859	60.806	0.28438	60.799	0.2819	60.792	0.28171	60.783	0.28346	60.777	0.2842	60.771	0.2851	60.764	0.28613	60.76	0.2867	60.754	0.28742	60.75	0.2879	60.746	0.28832	60.742	0.28905
60.983	0.26833	60.842	0.38704	60.824	0.28614	60.814	0.28588	60.806	0.28436	60.799	0.28187	60.792	0.28168	60.783	0.28343	60.777	0.28419	60.771	0.28509	60.765	0.28612	60.76	0.2867	60.754	0.28742	60.75	0.2879	60.746	0.28833	60.742	0.28907
60.983	0.26933	60.843	0.38812	60.824	0.28611	60.814	0.28587	60.807	0.28434	60.799	0.28183	60.792	0.28165	60.783	0.28341	60.777	0.28417	60.771	0.28507	60.765	0.28612	60.76	0.2867	60.755	0.28742	60.75	0.28791	60.747	0.28834	60.742	0.28908
60.983	0.27033	60.843	0.38917	60.824	0.28608	60.815	0.28586	60.807	0.28431	60.799	0.28179	60.792	0.28162	60.783	0.28339	60.777	0.28416	60.771	0.28506	60.765	0.28611	60.76	0.2867	60.755	0.28742	60.75	0.28791	60.747	0.28835	60.742	0.28909
60.983	0.27131	60.843	0.39016	60.824	0.28604	60.815	0.28584	60.807	0.28429	60.799	0.28176	60.792	0.28159	60.783	0.28337	60.777	0.28414	60.771	0.28505	60.765	0.28611	60.76	0.2867	60.755	0.28743	60.75	0.28792	60.747	0.28836	60.742	0.28911
60.983	0.27229	60.843	0.39112	60.824	0.28601	60.815	0.28583	60.807	0.28427	60.799	0.28172	60.792	0.28156	60.784	0.28335	60.777	0.28413	60.771	0.28504	60.765	0.2861	60.761	0.2867	60.755	0.28743	60.75	0.28792	60.747	0.28837	60.742	0.28912
60.983	0.27327	60.843	0.39203	60.824	0.28597	60.815	0.28581	60.807	0.28425	60.8	0.28169	60.793	0.28153	60.784	0.28333	60.777	0.28411	60.772	0.28503	60.765	0.2861	60.761	0.2867	60.755	0.28743	60.75	0.28793	60.747	0.28838	60.742	0.28914
60.984	0.27424	60.843	0.39291	60.824	0.28593	60.815	0.28579	60.807	0.28423	60.8	0.28166	60.793	0.2815	60.784	0.28331	60.778	0.28409	60.772	0.28502	60.765	0.28609	60.761	0.2867	60.755	0.28744	60.751	0.28794	60.747	0.28839	60.743	0.28915
60.984	0.27521	60.843	0.39374	60.825	0.28589	60.815	0.28578	60.807	0.2842	60.8	0.28163	60.793	0.28147	60.784	0.28329	60.778	0.28408	60.772	0.28501	60.766	0.28609	60.761	0.2867	60.755	0.28744	60.751	0.28795	60.747	0.2884	60.743	0.28917
60.984	0.27618	60.844	0.39454	60.825	0.28585	60.815	0.28576	60.808	0.28418	60.8	0.2816	60.793	0.28145	60.784	0.28327	60.778	0.28406	60.772	0.285	60.766	0.28608	60.761	0.2867	60.756	0.28745	60.751	0.28796	60.748	0.28841	60.743	0.28919
60.984	0.27715	60.844	0.39531	60.825	0.2858	60.816	0.28575	60.808	0.28416	60.8	0.28157	60.793	0.28142	60.784	0.28325	60.778	0.28405	60.772	0.28499	60.766	0.28608	60.761	0.2867	60.756	0.28745	60.751	0.28797	60.748	0.28842	60.743	0.28921
60.984	0.27811	60.844	0.39603	60.825	0.28576	60.816	0.28573	60.808	0.28414	60.8	0.28154	60.793	0.2814	60.784	0.28323	60.778	0.28403	60.772	0.28499	60.766	0.28608	60.761	0.2867	60.756	0.28746	60.751	0.28798	60.748	0.28843	60.743	0.28922
60.984	0.27906	60.844	0.39683	60.825	0.28571	60.816	0.28571	60.808	0.28412	60.801	0.28151	60.793	0.28137	60.785	0.28321	60.778	0.28402	60.772	0.28498	60.766	0.28607	60.762	0.28671	60.756	0.28747	60.751	0.28799	60.748	0.28845	60.743	0.28924
60.984	0.28	60.844	0.39762	60.825	0.28567	60.816	0.2857	60.808	0.28409	60.801	0.28148	60.794	0.28135	60.785	0.28319	60.778	0.28401	60.773	0.28497	60.766	0.28607	60.762	0.28671	60.756	0.28747	60.751	0.288	60.748	0.28846	60.743	0.28926
60.985	0.28093	60.844	0.39837	60.825	0.28562	60.816	0.28568	60.808	0.28407	60.801	0.28145	60.794	0.28133	60.785	0.28318	60.779	0.284	60.773	0.28497	60.767	0.28607	60.762	0.28671	60.756	0.28748	60.752	0.28801	60.748	0.28848	60.744	0.28928
60.985	0.28186	60.844	0.39909	60.826	0.28557	60.816	0.28566	60.808	0.28405	60.801	0.28143	60.794	0.28131	60.785	0.28316	60.779	0.28399	60.773	0.28496	60.767	0.28607	60.762	0.28672	60.756	0.28748	60.752	0.28802	60.748	0.28849	60.744	0.28929
60.985	0.28277	60.844	0.39978	60.826	0.28552	60.816	0.28564	60.809	0.28403	60.801	0.2814	60.794	0.28129	60.785	0.28315	60.779	0.28398	60.773	0.28496	60.767	0.28607	60.762	0.28672	60.757	0.28749	60.752	0.28803	60.749	0.28851	60.744	0.28931
60.985	0.28368	60.845	0.40044	60.826	0.28547	60.817	0.28562	60.809	0.28401	60.801	0.28138	60.794	0.28127	60.785	0.28314	60.779	0.28397	60.773	0.28496	60.767	0.28607	60.762	0.28672	60.757	0.2875	60.752	0.28804	60.749	0.28852	60.744	0.28933
60.985	0.28497	60.845	0.40106	60.826	0.28541	60.817	0.28561	60.809	0.28399	60.801	0.28135	60.794	0.28125	60.785	0.28313	60.779	0.28396	60.773	0.28495	60.767	0.28607	60.762	0.28673	60.757	0.2875	60.752	0.28805	60.749	0.28854	60.744	0.28935
60.985	0.28635	60.845	0.40165	60.826	0.28536	60.817	0.28559	60.809	0.28397	60.802	0.28133	60.794	0.28123	60.786	0.28312	60.779	0.28396	60.774	0.28494	60.767	0.28607	60.763	0.28673	60.757	0.28751	60.752	0.28806	60.749	0.28855	60.744	0.28936
60.985	0.28773	60.845	0.40222	60.826	0.28536	60.817	0.28557	60.809	0.28395	60.802	0.28131	60.795	0.28121	60.786	0.28311	60.78	0.28395	60.774	0.28494	60.767	0.28606	60.763	0.28673	60.757	0.28752	60.752	0.28807	60.749	0.28857	60.744	0.28938
60.986	0.28909	60.845	0.40275	60.826	0.28623	60.817	0.28555	60.809	0.28393	60.802	0.28129	60.795	0.28119	60.786	0.2831	60.78	0.28394	60.774	0.28493	60.768	0.28606	60.763	0.28674	60.757	0.28753	60.753	0.28808	60.749	0.28858	60.745	0.2894
60.986	0.29044	60.845	0.40325	60.827	0.2871	60.817	0.28553	60.809	0.28391	60.802	0.28127	60.795	0.28118	60.786	0.28309	60.78	0.28393	60.774	0.28493	60.768	0.28606	60.763	0.28674	60.757	0.28754	60.753	0.28809	60.749	0.28859	60.745	0.28942
60.986	0.29178	60.845	0.40372	60.827	0.28796	60.817	0.28551	60.81	0.28389	60.802	0.28125	60.795	0.28116	60.786	0.28308	60.78	0.28393	60.774	0.28492	60.768	0.28606	60.763	0.28675	60.758	0.28754	60.753	0.2881	60.75	0.28861	60.745	0.28944
60.986	0.29311	60.846	0.40417	60.827	0.28881	60.818	0.28549	60.81	0.28387	60.802	0.28123	60.795	0.28115	60.786	0.28307	60.78	0.28392	60.774	0.28492	60.768	0.28606	60.763	0.28675	60.758	0.28755	60.753	0.28812	60.75	0.28862	60.745	0.28946
60.986	0.29444	60.846	0.40458	60.827	0.28965	60.818	0.28547	60.81	0.28385	60.802	0.28122	60.795	0.28113	60.787	0.28306	60.78	0.28391	60.774	0.28492	60.768	0.28606	60.763	0.28676	60.758	0.28756	60.753	0.28813	60.75	0.28864	60.745	0.28948
60.986	0.29575	60.846	0.40505	60.827	0.29048	60.818	0.28545	60.81	0.28383	60.803	0.2812	60.796	0.28112	60.787	0.28305	60.78	0.28391	60.775	0.28492	60.768	0.28606	60.764	0.28677	60.758	0.28757	60.753	0.28815	60.75	0.28865	60.745	0.2895
60.986	0.29711	60.846	0.4055	60.827	0.2913	60.818	0.28542	60.81	0.28381	60.803	0.28118	60.796	0.2811	60.787	0.28304	60.781	0.28391	60.775	0.28492	60.768	0.28607	60.764	0.28677	60.758	0.28758	60.753	0.28816	60.75	0.28867	60.745	0.28953
60.987	0.29847	60.846	0.40593	60.828	0.2921	60.818	0.2854	60.81	0.28379	60.803	0.28117	60.796	0.28109	60.787	0.28304	60.781	0.2839	60.775	0.28492	60.769	0.28607	60.764	0.28678	60.758	0.28759	60.754	0.28818	60.75	0.28869	60.746	0.28955
60.987	0.29983	60.846	0.40634	60.828	0.2929	60.818	0.28538	60.811	0.28377	60.803	0.28115	60.796	0.28108	60.787	0.28303	60.781	0.2839	60.775	0.28492	60.769	0.28607	60.764	0.28679	60.758	0.2876	60.754	0.28819	60.75	0.2887	60.746	0.28957
60.987	0.3012	60.846	0.4068	60.828	0.29368	60.818	0.28536	60.811	0.28376	60.803	0.28114	60.796	0.28107	60.787	0.28303	60.781	0.2839	60.775	0.28492	60.769	0.28608	60.764	0.2868	60.759	0.28761	60.754	0.28821	60.751	0.28872	60.746	0.28959
60.987	0.30256	60.847	0.40723	60.828	0.29445	60.819	0.28533	60.811	0.28374	60.803	0.28112	60.796	0.28106	60.787	0.28302	60.781	0.2839	60.775	0.28493	60.769	0.28608	60.764	0.28681	60.759	0.28763	60.754	0.28822	60.751	0.28874	60.746	0.28961
60.987	0.30392	60.847	0.40763	60.828	0.2952	60.819	0.28531	60.811	0.28372	60.803	0.28111	60.796	0.28105	60.788	0.28302	60.781	0.28391	60.775	0.28493	60.769	0.28608	60.764	0.28681	60.759	0.28764	60.754	0.28823	60.751	0.28876	60.746	0.28964
60.987	0.30528	60.847	0.40798	60.828	0.29595	60.819	0.28528	60.811	0.2837	60.804	0.2811	60.797	0.28104	60.788	0.28302	60.781	0.28391	60.776	0.28493	60.769	0.28609	60.765	0.28682	60.759	0.28765	60.754	0.28825	60.751	0.28878	60.746	0.28966
60.987	0.30672	60.847	0.4083	60.828	0.29668	60.819	0.28526	60.811	0.28369	60.804	0.28109	60.797	0.28103	60.788	0.28302	60.782	0.28391	60.776	0.28494	60.769	0.28609	60.765	0.28683	60.759	0.28766	60.754	0.28826	60.751	0.2888	60.746	0.28968
60.987	0.30875	60.847	0.40857	60.829	0.29748	60.819	0.28523	60.811	0.28367	60.804	0.28107	60.797	0.28102	60.788	0.28302	60.782	0.28391	60.776	0.28494	60.77	0.2861	60.765	0.28684	60.759	0.28767	60.755	0.28827	60.751	0.28882	60.747	0.2897
60.988	0.31075	60.847	0.4088	60.829	0.29856	60.819	0.2852	60.812	0.28365	60.804	0.28106	60.797	0.28101	60.788	0.28301	60.782	0.28391	60.776	0.28494	60.77	0.28611	60.765	0.28685	60.759	0.28768	60.755	0.28829	60.751	0.28884	60.747	0.28972
60.988	0.31272	60.847	0.40898	60.829	0.29961	60.819	0.28518	60.812	0.28364	60.804	0.28105	60.797	0.281	60.788	0.28301	60.782	0.28391	60.776	0.28494	60.77	0.28611	60.765	0.28686	60.76	0.28769	60.755	0.2883	60.752	0.28886	60.747	0.28974
60.988	0.31467	60.848	0.40911	60.829	0.30064	60.82	0.28515	60.812	0.28362	60.804	0.28105	60.797	0.281	60.788	0.28301	60.782	0.28392	60.776	0.28495	60.77	0.28612	60.765	0.28686	60.76	0.2877	60.755	0.28832	60.752	0.28887	60.747	0.28977
60.988	0.31659	60.848	0.40919	60.829	0.30163	60.82	0.28512	60.812	0.2836	60.804	0.28104	60.797	0.28099	60.789	0.28301	60.782	0.28392	60.776	0.28495	60.77	0.28612	60.765	0.28687	60.76	0.28772	60.755	0.28833	60.752	0.28889	60.747	0.28979
60.988	0.31847	60.848	0.40923	60.829	0.30259	60.82	0.28509	60.812	0.28358	60.805	0.28103	60.798	0.28098	60.789	0.28301	60.782	0.28392	60.777	0.28496	60.77	0.28613	60.766	0.28688	60.76	0.28773	60.755	0.28835	60.752	0.28891	60.747	0.28981
60.988	0.32031	60.848	0.40934	60.83	0.30352	60.82	0.28506	60.812	0.28357	60.805	0.28102	60.798	0.28098	60.789	0.283	60.783	0.28392	60.777	0.28496	60.77	0.28614	60.766	0.28689	60.76	0.28774	60.755	0.28836	60.752	0.28893	60.747	0.28983
60.988	0.32212	60.848	0.40951	60.83	0.30443	60.82	0.28503	60.812	0.28355	60.805	0.28101	60.798	0.28097	60.789	0.283	60.783	0.28392	60.777	0.28497	60.771	0.28615	60.766	0.2869	60.76	0.28775	60.756	0.28838	60.752	0.28895	60.748	0.28986
60.989	0.32389	60.848	0.40966	60.83	0.3053	60.82	0.285	60.813	0.28353	60.805	0.28101	60.798	0.28097	60.789	0.283	60.783	0.28393	60.777	0.28498	60.771	0.28615	60.766	0.28691	60.761	0.28777	60.756	0.2884	60.752	0.28897	60.748	0.28988
60.989	0.32562	60.848	0.40976	60.83	0.30615	60.82	0.28497	60.813	0.28351	60.805	0.281	60.798	0.28096	60.789	0.283	60.783	0.28393	60.777	0.28499	60.771	0.28616	60.766	0.28693	60.761	0.28778	60.756	0.28842	60.753	0.28899	60.748	0.2899
60.989	0.32731	60.849	0.40983	60.83	0.30697	60.821	0.28494	60.813	0.2835	60.805	0.28099	60.798	0.28096	60.789	0.283	60.783	0.28394	60.777	0.285	60.771	0.28617	60.766	0.28694	60.761	0.28779	60.756	0.28843	60.753	0.28901	60.748	0.28993
60.989	0.32896	60.849	0.40987	60.83	0.30776	60.821	0.2849	60.813	0.28348	60.806	0.28099	60.798	0.28095	60.79	0.283	60.783	0.28395	60.777	0.28501	60.771	0.28618	60.766	0.28695	60.761	0.28781	60.756	0.28845	60.753	0.28903	60.748	0.28995
60.989	0.33057	60.849	0.40986	60.83	0.30853	60.821	0.28487	60.813	0.28347	60.806	0.28098	60.799	0.28095	60.79	0.28301	60.783	0.28396	60.778	0.28502	60.771	0.28619	60.767	0.28696	60.761	0.28782	60.756	0.28847	60.753	0.28905	60.748	0.28997
60.989	0.33213	60.849	0.4098	60.831	0.30927	60.821	0.28484	60.813	0.28345	60.806	0.28098	60.799	0.28095	60.79	0.28301	60.784	0.28396	60.778	0.28503	60.771	0.28621	60.767	0.28698	60.761	0.28784	60.756	0.28849	60.753	0.28907	60.748	0.29
60.989	0.33365	60.849	0.40971	60.831	0.30999	60.821	0.2848	60.813	0.28344	60.806	0.28097	60.799	0.28095	60.79	0.28301	60.784	0.28397	60.778	0.28504	60.772	0.28622	60.767	0.28699	60.761	0.28785	60.757	0.2885	60.753	0.28909	60.749	0.29002
60.99	0.33513	60.849	0.40956	60.831	0.31069	60.821	0.28476	60.814	0.28342	60.806	0.28097	60.799	0.28094	60.79	0.28302	60.784	0.28398	60.778	0.28504	60.772	0.28623	60.767	0.287	60.762	0.28787	60.757	0.28852	60.753	0.28911	60.749	0.29004
60.99	0.33657	60.849	0.40937	60.831	0.31137	60.822	0.28473	60.814	0.28341	60.806	0.28097	60.799	0.28094	60.79	0.28302	60.784	0.28399	60.778	0.28505	60.772	0.28624	60.767	0.28701	60.762	0.28788	60.757	0.28854	60.754	0.28913	60.749	0.29006
60.99	0.33797	60.849	0.40914	60.831	0.31202	60.822	0.28469	60.814	0.2834	60.806	0.28097	60.799	0.28094	60.79	0.28303	60.784	0.284	60.778	0.28506	60.772	0.28625	60.767	0.28702	60.762	0.2879	60.757	0.28855	60.754	0.28915	60.749	0.29008
60.99	0.33934	60.85	0.40885	60.831	0.31266	60.822	0.28466	60.814	0.28339	60.807	0.28097	60.799	0.28094	60.791	0.28303	60.784	0.284	60.778	0.28507	60.772	0.28626	60.767	0.28703	60.762	0.28791	60.757	0.28857	60.754	0.28917	60.749	0.2901
60.99	0.34066	60.85	0.40909	60.832	0.31327	60.822	0.28462	60.814	0.28338	60.807	0.28097	60.8	0.28094	60.791	0.28303	60.784	0.28401	60.779	0.28508	60.772	0.28627	60.768	0.28705	60.762	0.28792	60.757	0.28859	60.754	0.28919	60.749	0.29013
60.99	0.34195	60.85	0.40934	60.832	0.31388	60.822	0.28459	60.814	0.28336	60.807	0.28097	60.8	0.28094	60.791	0.28303	60.785	0.28401	60.779	0.28508	60.772	0.28628	60.768	0.28706	60.762	0.28794	60.757	0.2886	60.754	0.28921	60.749	0.29015
60.99	0.3432	60.85	0.40972	60.832	0.31446	60.822	0.28455	60.814	0.28335	60.807	0.28097	60.8	0.28094	60.791	0.28304	60.785	0.28402	60.779	0.28509	60.773	0.28629	60.768	0.28707	60.762	0.28795	60.758	0.28862	60.754	0.28923	60.75	0.29017
60.991	0.34442	60.85	0.41011	60.832	0.31503	60.822	0.28452	60.815	0.28334	60.807	0.28097	60.8	0.28094	60.791	0.28304	60.785	0.28403	60.779	0.2851	60.773	0.2863	60.768	0.28708	60.763	0.28797	60.758	0.28864	60.754	0.28925	60.75	0.29019
60.991	0.34561	60.85	0.41048	60.832	0.31595	60.823	0.28515	60.815	0.28333	60.807	0.28097	60.8	0.28094	60.791	0.28304	60.785	0.28403	60.779	0.28511	60.773	0.28631	60.768	0.28709	60.763	0.28798	60.758	0.28866	60.755	0.28927	60.75	0.29021
60.991	0.34676	60.85	0.41083	60.832	0.31689	60.823	0.28582	60.815	0.28332	60.807	0.28097	60.8	0.28095	60.791	0.28304	60.785	0.28404	60.779	0.28513	60.773	0.28633	60.768	0.2871	60.763	0.288	60.758	0.28867	60.755	0.28929	60.75	0.29023
60.991	0.34789	60.851	0.41116	60.832	0.31781	60.823	0.28646	60.815	0.28332	60.808	0.28097	60.801	0.28095	60.792	0.28305	60.785	0.28405	60.779	0.28514	60.773	0.28634	60.769	0.28712	60.763	0.28801	60.758	0.28869	60.755	0.28931	60.75	0.29025
60.991	0.349	60.851	0.41147	60.833	0.31872	60.823	0.28708	60.815	0.28331	60.808	0.28098	60.801	0.28095	60.792	0.28305	60.785	0.28406	60.78	0.28515	60.773	0.28635	60.769	0.28713	60.763	0.28803	60.758	0.28871	60.755	0.28932	60.75	0.29027
60.991	0.35007	60.851	0.41176	60.833	0.31962	60.823	0.28767	60.815	0.2833	60.808	0.28098	60.801	0.28095	60.792	0.28306	60.786	0.28407	60.78	0.28516	60.773	0.28636	60.769	0.28714	60.763	0.28804	60.758	0.28873	60.755	0.28934	60.75	0.2903
60.991	0.35112	60.851	0.41201	60.833	0.32051	60.823	0.28824	60.815	0.2833	60.808	0.28098	60.801	0.28095	60.792	0.28307	60.786	0.28408	60.78	0.28517	60.774	0.28638	60.769	0.28716	60.763	0.28805	60.759	0.28874	60.755	0.28936	60.751	0.29032
60.991	0.35216	60.851	0.41224	60.833	0.32138	60.823	0.28879	60.816	0.28329	60.808	0.28099	60.801	0.28096	60.792	0.28307	60.786	0.28409	60.78	0.28519	60.774	0.28639	60.769	0.28717	60.764	0.28807	60.759	0.28876	60.755	0.28938	60.751	0.29034
60.992	0.35317	60.851	0.41244	60.833	0.32224	60.824	0.28932	60.816	0.28329	60.808	0.28099	60.801	0.28096	60.792	0.28308	60.786	0.2841	60.78	0.2852	60.774	0.2864	60.769	0.28718	60.764	0.28808	60.759	0.28878	60.756	0.2894	60.751	0.29036
60.992	0.35443	60.851	0.41261	60.833	0.32308	60.824	0.28982	60.816	0.28328	60.808	0.281	60.801	0.28096	60.793	0.28309	60.786	0.28411	60.78	0.2852	60.774	0.28641	60.769	0.28719	60.764	0.2881	60.759	0.28879	60.756	0.28941	60.751	0.29038
60.992	0.35595	60.852	0.41274	60.834	0.32391	60.824	0.2903	60.816	0.28328	60.809	0.281	60.802	0.28097	60.793	0.28309	60.786	0.28411	60.78	0.28521	60.774	0.28643	60.77	0.2872	60.764	0.28811	60.759	0.28881	60.756	0.28943	60.751	0.29041
60.992	0.35743	60.852	0.41284	60.834	0.32472	60.824	0.29076	60.816	0.28328	60.809	0.28101	60.802	0.28097	60.793	0.2831	60.786	0.28412	60.781	0.28522	60.774	0.28644	60.77	0.28722	60.764	0.28812	60.759	0.28882	60.756	0.28945	60.751	0.29043
60.992	0.35889	60.852	0.41291	60.834	0.32551	60.824	0.29121	60.816	0.28328	60.809	0.28102	60.802	0.28098	60.793	0.28311	60.787	0.28413	60.781	0.28523	60.774	0.28645	60.77	0.28723	60.764	0.28813	60.759	0.28884	60.756	0.28947	60.751	0.29045
60.992	0.36032	60.852	0.41294	60.834	0.3263	60.824	0.29164	60.816	0.28328	60.809	0.28102	60.802	0.28098	60.793	0.28311	60.787	0.28413	60.781	0.28524	60.775	0.28646	60.77	0.28724	60.764	0.28815	60.76	0.28885	60.756	0.28948	60.752	0.29047
60.992	0.36171	60.852	0.41293	60.834	0.32707	60.824	0.29204	60.817	0.28327	60.809	0.28103	60.802	0.28099	60.793	0.28312	60.787	0.28414	60.781	0.28524	60.775	0.28647	60.77	0.28725	60.765	0.28816	60.76	0.28886	60.756	0.2895	60.752	0.29049
60.993	0.36306	60.852	0.41288	60.834	0.32783	60.825	0.29244	60.817	0.28327	60.809	0.28104	60.802	0.28099	60.793	0.28312	60.787	0.28414	60.781	0.28525	60.775	0.28648	60.77	0.28726	60.765	0.28817	60.76	0.28888	60.757	0.28952	60.752	0.29051
60.993	0.36438	60.852	0.4128	60.834	0.32858	60.825	0.29282	60.817	0.28327	60.809	0.28105	60.802	0.281	60.794	0.28313	60.787	0.28415	60.781	0.28526	60.775	0.28649	60.77	0.28727	60.765	0.28818	60.76	0.28889	60.757	0.28954	60.752	0.29053
60.993	0.36566	60.853	0.41268	60.835	0.32934	60.825	0.29322	60.817	0.28327	60.81	0.28106	60.803	0.281	60.794	0.28313	60.787	0.28415	60.781	0.28527	60.775	0.2865	60.771	0.28728	60.765	0.2882	60.76	0.28891	60.757	0.28955	60.752	0.29055
60.993	0.3669	60.853	0.41251	60.835	0.33009	60.825	0.29373	60.817	0.28327	60.81	0.28106	60.803	0.28101	60.794	0.28314	60.788	0.28416	60.782	0.28528	60.775	0.28651	60.771	0.28729	60.765	0.28821	60.76	0.28892	60.757	0.28957	60.752	0.29058
60.993	0.3681	60.853	0.41231	60.835	0.33082	60.825	0.29423	60.817	0.28327	60.81	0.28107	60.803	0.28102	60.794	0.28314	60.788	0.28416	60.782	0.28529	60.775	0.28652	60.771	0.2873	60.765	0.28822	60.76	0.28894	60.757	0.28959	60.752	0.2906
60.993	0.36926	60.853	0.41208	60.835	0.33154	60.825	0.29471	60.817	0.28327	60.81	0.28108	60.803	0.28102	60.794	0.28315	60.788	0.28417	60.782	0.2853	60.776	0.28653	60.771	0.28731	60.765	0.28823	60.761	0.28895	60.757	0.28961	60.753	0.29062
60.993	0.37038	60.853	0.4118	60.835	0.33224	60.826	0.29519	60.818	0.28327	60.81	0.28109	60.803	0.28103	60.794	0.28316	60.788	0.28418	60.782	0.28531	60.776	0.28654	60.771	0.28732	60.766	0.28824	60.761	0.28896	60.757	0.28962	60.753	0.29064
60.994	0.37146	60.853	0.41149	60.835	0.33292	60.826	0.29569	60.818	0.28327	60.81	0.2811	60.803	0.28103	60.794	0.28316	60.788	0.28418	60.782	0.28532	60.776	0.28655	60.771	0.28734	60.766	0.28826	60.761	0.28898	60.758	0.28964	60.753	0.29066
60.994	0.37263	60.853	0.41114	60.836	0.33359	60.826	0.29646	60.818	0.28328	60.81	0.28111	60.803	0.28104	60.795	0.28317	60.788	0.28419	60.782	0.28533	60.776	0.28656	60.771	0.28735	60.766	0.28827	60.761	0.28899	60.758	0.28966	60.753	0.29069
60.994	0.37378	60.853	0.41075	60.836	0.33423	60.826	0.29722	60.818	0.28328	60.811	0.28112	60.804	0.28105	60.795	0.28318	60.788	0.2842	60.783	0.28534	60.776	0.28657	60.772	0.28736	60.766	0.28828	60.761	0.289	60.758	0.28968	60.753	0.29071
[truncated: 9,041 more rows]
